# Supplementary material for: Bis(acetato-κO)bis­[2-(pyridin-2-yl)ethanol-κ2 N,O]copper(II)
Source: Acta Crystallogr Sect E Struct Rep Online. 2012 Apr 18;68(Pt 5):m599. doi: 10.1107/S1600536812015747 (PMC3344340; doi:10.1107/S1600536812015747)
Supplement: Supplementary file 1 [file e-68-0m599-sup1.cif]

##############################################################################
#                                                                            #
# This CIF contains the data in a paper accepted for publication in          #
# Acta Crystallographica Section E. It conforms to the requirements of       #
# Notes for Authors for Acta Crystallographica Section E, and has been       #
# peer reviewed under the auspices of the IUCr Commission on Journals.       #
#                                                                            #
# Full details of the Crystallographic Information File format               #
# are given in the paper "The Crystallographic Information File (CIF):       #
# a New Standard Archive File for Crystallography" by S. R. Hall, F. H.      #
# Allen and I. D. Brown [Acta Cryst. (1991), A47, 655-685].                  #
#                                                                            #
# The current version of the core CIF dictionary is obtainable from          #
# ftp://ftp.iucr.org/pub/cif_core.dic.                                       #
#                                                                            #
# Software is freely available for graphical display of the structure(s)     #
# in this CIF. For information consult the CIF software page                 #
# http://www.iucr.org/resources/cif/software.                                #
#                                                                            #
# This file may be used for bona fide research purposes within the           #
# scientific community so long as proper attribution is given to the journal # 
# article from which it was obtained.                                        #
#                                                                            #
##############################################################################
data_global
_audit_creation_method     SHELXL-97
_journal_date_recd_electronic     2012-04-05
_journal_date_accepted     2012-04-11
_journal_name_full     'Acta Crystallographica, Section E'
_journal_year     2012
_journal_volume     68
_journal_issue      5
_journal_page_first     m599
_journal_page_last     m599
_journal_paper_category     QM
_journal_paper_doi     10.1107/S1600536812015747
_journal_coeditor_code     BQ2349
_publ_contact_author_name     'Nina Lah'
_publ_contact_author_address
;
University of Ljubljana
Faculty of Chemistry and Chemical Technology
A\<sker\<ceva 5
1000 Ljubljana
Slovenia
;
_publ_contact_author_email     nina.lah@fkkt.uni-lj.si
_publ_contact_author_fax     '+386 1 2419 220'
_publ_contact_author_phone     '+386 1 2419 114'
_publ_section_title
;\
Bis(acetato-\k<i>O</i>)bis[2-(pyridin-2-yl)ethanol-\k^2^<i>N</i>,<i>O</i>]\
copper(II)
;
loop_
    _publ_author_name
    _publ_author_address
    'Katja Lapanje'
;
University of Ljubljana
Faculty of Chemistry and Chemical Technology
A\<sker\<ceva 5
1000 Ljubljana
Slovenia
;
    'Ivan Leban'
;
University of Ljubljana
Faculty of Chemistry and Chemical Technology
A\<sker\<ceva 5
1000 Ljubljana
Slovenia
;
    'Nina Lah'
;
University of Ljubljana
Faculty of Chemistry and Chemical Technology
A\<sker\<ceva 5
1000 Ljubljana
Slovenia
;
data_I
_chemical_name_systematic
;
Bis(acetato-\k<i>O</i>)bis[2-(pyridin-2-yl)ethanol-
\k^2^<i>N</i>,<i>O</i>]copper(II)
;
_chemical_name_common     ?
_chemical_formula_moiety     'C18 H24 Cu N2 O6'
_chemical_formula_sum     'C18 H24 Cu N2 O6'
_chemical_formula_iupac     '[Cu (C2 H3 O2)2 (C7 H9 N O)2]'
_chemical_formula_weight     427.93
_chemical_melting_point     ?
_symmetry_cell_setting     monoclinic
_symmetry_space_group_name_H-M     'P 21/c'
_symmetry_space_group_name_Hall     '-P 2ybc'
loop_
    _symmetry_equiv_pos_as_xyz
    'x, y, z'
    '-x, y+1/2, -z+1/2'
    '-x, -y, -z'
    'x, -y-1/2, z-1/2'
_cell_length_a     8.3521(3)
_cell_length_b     7.7547(2)
_cell_length_c     15.1953(5)
_cell_angle_alpha     90.00
_cell_angle_beta     104.447(3)
_cell_angle_gamma     90.00
_cell_volume     953.05(5)
_cell_formula_units_Z     2
_cell_measurement_reflns_used     3095
_cell_measurement_theta_min     2.96
_cell_measurement_theta_max     30.57
_cell_measurement_temperature     150(2)
_exptl_crystal_description     prismatic
_exptl_crystal_colour     blue
_exptl_crystal_size_max     0.2
_exptl_crystal_size_mid     0.18
_exptl_crystal_size_min     0.15
_exptl_crystal_density_diffrn     1.491
_exptl_crystal_density_meas     ?
_exptl_crystal_density_method     'not measured'
_exptl_crystal_F_000     446
_exptl_absorpt_coefficient_mu     1.183
_exptl_absorpt_correction_type     multi-scan
_exptl_absorpt_process_details     '(CrysAlis PRO; Agilent, 2011)'
_exptl_absorpt_correction_T_min     0.79244
_exptl_absorpt_correction_T_max     1.0
_exptl_special_details
;
Absorption correction: CrysAlisPro, Agilent Technologies,
Empirical absorption correction using spherical harmonics,
implemented in SCALE3 ABSPACK scaling algorithm.
;
_diffrn_ambient_temperature     150(2)
_diffrn_radiation_type     MoK\a
_diffrn_radiation_wavelength     0.71073
_diffrn_radiation_source     'SuperNova (Mo) X-ray Source'
_diffrn_radiation_monochromator     mirror
_diffrn_measurement_device_type     'Agilent SuperNova Dual/Cu at zero/Atlas'
_diffrn_measurement_method     \w-scans
_diffrn_detector_area_resol_mean     10.4933
_diffrn_reflns_number     5287
_diffrn_reflns_av_R_equivalents     0.0241
_diffrn_reflns_av_sigmaI/netI     0.0317
_diffrn_reflns_theta_min     2.97
_diffrn_reflns_theta_max     27.50
_diffrn_reflns_theta_full     27.50
_diffrn_measured_fraction_theta_max     0.999
_diffrn_measured_fraction_theta_full     0.999
_diffrn_reflns_limit_h_min     -8
_diffrn_reflns_limit_h_max     10
_diffrn_reflns_limit_k_min     -9
_diffrn_reflns_limit_k_max     10
_diffrn_reflns_limit_l_min     -19
_diffrn_reflns_limit_l_max     10
_diffrn_standards_number     6030
_diffrn_standards_interval_count     ?
_diffrn_standards_interval_time     ?
_diffrn_standards_decay_%     ?
_reflns_number_total     2178
_reflns_number_gt     1867
_reflns_threshold_expression     I>2\s(I)
_refine_ls_structure_factor_coef     Fsqd
_refine_ls_matrix_type     full
_refine_ls_R_factor_all     0.0350
_refine_ls_R_factor_gt     0.0276
_refine_ls_wR_factor_gt     0.0672
_refine_ls_wR_factor_ref     0.0721
_refine_ls_goodness_of_fit_ref     1.046
_refine_ls_restrained_S_all     1.046
_refine_ls_number_reflns     2178
_refine_ls_number_parameters     126
_refine_ls_number_restraints     0
_refine_ls_hydrogen_treatment     constr
_refine_ls_weighting_scheme     calc
_refine_ls_weighting_details
         'calc w=1/[\s^2^(Fo^2^)+(0.0265P)^2^+0.6754P] where P=(Fo^2^+2Fc^2^)/3'
_atom_sites_solution_hydrogens     geom
_atom_sites_solution_primary     direct
_atom_sites_solution_secondary     difmap
_refine_ls_shift/su_max     0.000
_refine_ls_shift/su_mean     0.000
_refine_diff_density_max     0.351
_refine_diff_density_min     -0.397
_refine_ls_extinction_method     none
_refine_ls_extinction_coef     ?
loop_
    _atom_type_symbol
    _atom_type_description
    _atom_type_scat_dispersion_real
    _atom_type_scat_dispersion_imag
    _atom_type_scat_source
    C C 0.0033 0.0016 'International Tables Vol C Tables 4.2.6.8 and 6.1.1.4'
    H H 0.0000 0.0000 'International Tables Vol C Tables 4.2.6.8 and 6.1.1.4'
    N N 0.0061 0.0033 'International Tables Vol C Tables 4.2.6.8 and 6.1.1.4'
    O O 0.0106 0.0060 'International Tables Vol C Tables 4.2.6.8 and 6.1.1.4'
    Cu Cu 0.3201 1.2651 'International Tables Vol C Tables 4.2.6.8 and 6.1.1.4'
_computing_data_collection     'CrysAlis PRO (Agilent, 2011)'
_computing_cell_refinement     'CrysAlis PRO (Agilent, 2011)'
_computing_data_reduction     'CrysAlis PRO (Agilent, 2011)'
_computing_structure_solution     'SHELXS97 (Sheldrick, 2008)'
_computing_structure_refinement     'SHELXL97 (Sheldrick, 2008)'
_computing_molecular_graphics     'SHELXTL (Sheldrick, 2008)'
_computing_publication_material     'SHELXL97 (Sheldrick, 2008)'
loop_
    _atom_site_type_symbol
    _atom_site_label
    _atom_site_fract_x
    _atom_site_fract_y
    _atom_site_fract_z
    _atom_site_U_iso_or_equiv
    _atom_site_adp_type
    _atom_site_calc_flag
    _atom_site_refinement_flags
    _atom_site_occupancy
    _atom_site_symmetry_multiplicity
    _atom_site_disorder_assembly
    _atom_site_disorder_group
    Cu Cu1 1.0000 0.0000 1.0000 0.01445(10) Uani d S 1 2 . .
    N N11 0.85389(18) 0.16632(18) 0.91187(10) 0.0167(3) Uani d . 1 1 . .
    C C12 0.8605(2) 0.3316(2) 0.94034(13) 0.0192(4) Uani d . 1 1 . .
    H H12 0.9201 0.3564 0.9993 0.023 Uiso calc R 1 1 . .
    C C13 0.7832(2) 0.4656(2) 0.88638(13) 0.0211(4) Uani d . 1 1 . .
    H H13 0.7895 0.5777 0.9087 0.025 Uiso calc R 1 1 . .
    C C14 0.6963(2) 0.4293(3) 0.79849(13) 0.0224(4) Uani d . 1 1 . .
    H H14 0.6442 0.5168 0.7601 0.027 Uiso calc R 1 1 . .
    C C15 0.6882(2) 0.2599(2) 0.76858(13) 0.0214(4) Uani d . 1 1 . .
    H H15 0.6300 0.2333 0.7096 0.026 Uiso calc R 1 1 . .
    C C16 0.7665(2) 0.1294(2) 0.82624(12) 0.0175(4) Uani d . 1 1 . .
    C C1A 0.7575(2) -0.0547(2) 0.79380(12) 0.0210(4) Uani d . 1 1 . .
    H H1A1 0.6764 -0.0622 0.7358 0.025 Uiso calc R 1 1 . .
    H H1A2 0.7190 -0.1263 0.8367 0.025 Uiso calc R 1 1 . .
    C C2A 0.9212(2) -0.1272(2) 0.78271(12) 0.0223(4) Uani d . 1 1 . .
    H H2A1 0.9008 -0.2326 0.7473 0.027 Uiso calc R 1 1 . .
    H H2A2 0.9722 -0.0448 0.7500 0.027 Uiso calc R 1 1 . .
    O O3A 1.03055(16) -0.16208(17) 0.86893(9) 0.0223(3) Uani d . 1 1 . .
    H H3A 1.1191 -0.1133 0.8724 0.033 Uiso calc R 1 1 . .
    O O1 1.19060(15) 0.15137(15) 0.99881(9) 0.0192(3) Uani d . 1 1 . .
    C C2 1.4324(3) 0.2700(3) 0.96919(16) 0.0338(5) Uani d . 1 1 . .
    H H2A 1.5099 0.2478 1.0263 0.051 Uiso calc R 1 1 . .
    H H2B 1.3846 0.3823 0.9706 0.051 Uiso calc R 1 1 . .
    H H2C 1.4885 0.2656 0.9212 0.051 Uiso calc R 1 1 . .
    C C1 1.2976(2) 0.1355(2) 0.95261(12) 0.0217(4) Uani d . 1 1 . .
    O O2 1.2994(2) 0.0195(2) 0.89625(11) 0.0378(4) Uani d . 1 1 . .
loop_
    _atom_site_aniso_label
    _atom_site_aniso_U_11
    _atom_site_aniso_U_22
    _atom_site_aniso_U_33
    _atom_site_aniso_U_12
    _atom_site_aniso_U_13
    _atom_site_aniso_U_23
    Cu1 0.01415(16) 0.01239(16) 0.01711(16) -0.00139(11) 0.00446(11)
                                                                    -0.00008(11)
    N11 0.0160(7) 0.0153(7) 0.0190(7) -0.0021(6) 0.0047(6) -0.0003(6)
    C12 0.0192(9) 0.0174(9) 0.0210(9) -0.0027(7) 0.0050(7) -0.0019(7)
    C13 0.0201(9) 0.0169(9) 0.0280(10) -0.0006(7) 0.0090(8) 0.0011(7)
    C14 0.0201(10) 0.0233(9) 0.0254(9) 0.0025(8) 0.0085(8) 0.0078(7)
    C15 0.0184(9) 0.0275(10) 0.0179(9) -0.0005(8) 0.0036(7) 0.0024(7)
    C16 0.0135(8) 0.0208(9) 0.0196(8) -0.0021(7) 0.0069(7) -0.0004(7)
    C1A 0.0206(9) 0.0215(9) 0.0193(9) -0.0031(8) 0.0020(7) -0.0032(7)
    C2A 0.0245(10) 0.0232(9) 0.0191(9) -0.0007(8) 0.0050(8) -0.0049(7)
    O3A 0.0200(7) 0.0248(7) 0.0221(7) -0.0007(6) 0.0052(5) -0.0005(5)
    O1 0.0183(6) 0.0168(6) 0.0240(6) -0.0035(5) 0.0081(5) -0.0016(5)
    C2 0.0280(11) 0.0401(12) 0.0374(12) -0.0155(10) 0.0156(10) -0.0041(10)
    C1 0.0188(9) 0.0278(10) 0.0184(9) -0.0030(8) 0.0046(7) 0.0021(7)
    O2 0.0285(8) 0.0553(10) 0.0339(8) -0.0153(7) 0.0159(7) -0.0229(7)
_geom_special_details
;
All s.u.'s (except the s.u. in the dihedral angle between two l.s. planes) are
estimated using the full covariance matrix. The cell s.u.'s are taken into
account individually in the estimation of s.u.'s in distances, angles and
torsion angles; correlations between s.u.'s in cell parameters are only used
when they are defined by crystal symmetry. An approximate (isotropic)
treatment of cell s.u.'s is used for estimating s.u.'s involving l.s. planes.
;
loop_
    _geom_bond_atom_site_label_1
    _geom_bond_atom_site_label_2
    _geom_bond_site_symmetry_2
    _geom_bond_distance
    _geom_bond_publ_flag
    Cu1 O1 3_757 1.9816(12) ?
    Cu1 O1 . 1.9816(12) yes
    Cu1 N11 . 2.0324(14) yes
    Cu1 N11 3_757 2.0324(14) ?
    Cu1 O3A . 2.4218(13) yes
    N11 C12 . 1.349(2) ?
    N11 C16 . 1.354(2) ?
    C12 C13 . 1.380(3) ?
    C12 H12 . 0.9300 ?
    C13 C14 . 1.381(3) ?
    C13 H13 . 0.9300 ?
    C14 C15 . 1.386(3) ?
    C14 H14 . 0.9300 ?
    C15 C16 . 1.390(3) ?
    C15 H15 . 0.9300 ?
    C16 C1A . 1.506(3) ?
    C1A C2A . 1.526(3) ?
    C1A H1A1 . 0.9700 ?
    C1A H1A2 . 0.9700 ?
    C2A O3A . 1.424(2) ?
    C2A H2A1 . 0.9700 ?
    C2A H2A2 . 0.9700 ?
    O3A H3A . 0.8200 ?
    O1 C1 . 1.273(2) ?
    C2 C1 . 1.509(3) ?
    C2 H2A . 0.9600 ?
    C2 H2B . 0.9600 ?
    C2 H2C . 0.9600 ?
    C1 O2 . 1.245(2) ?
loop_
    _geom_angle_atom_site_label_1
    _geom_angle_atom_site_label_2
    _geom_angle_atom_site_label_3
    _geom_angle_site_symmetry_1
    _geom_angle_site_symmetry_3
    _geom_angle
    _geom_angle_publ_flag
    O1 Cu1 O1 3_757 . 180.0 ?
    O1 Cu1 N11 3_757 . 91.73(5) ?
    O1 Cu1 N11 . . 88.27(5) ?
    O1 Cu1 N11 3_757 3_757 88.27(5) ?
    O1 Cu1 N11 . 3_757 91.73(5) ?
    N11 Cu1 N11 . 3_757 180.00(7) ?
    O1 Cu1 O3A 3_757 3_757 92.88(5) ?
    O1 Cu1 O3A . 3_757 87.12(5) ?
    N11 Cu1 O3A . 3_757 92.49(5) ?
    N11 Cu1 O3A 3_757 3_757 87.51(5) ?
    C12 N11 C16 . . 118.56(15) ?
    C12 N11 Cu1 . . 114.94(12) ?
    C16 N11 Cu1 . . 126.15(12) ?
    N11 C12 C13 . . 123.31(17) ?
    N11 C12 H12 . . 118.3 ?
    C13 C12 H12 . . 118.3 ?
    C12 C13 C14 . . 118.42(17) ?
    C12 C13 H13 . . 120.8 ?
    C14 C13 H13 . . 120.8 ?
    C13 C14 C15 . . 118.79(17) ?
    C13 C14 H14 . . 120.6 ?
    C15 C14 H14 . . 120.6 ?
    C14 C15 C16 . . 120.41(17) ?
    C14 C15 H15 . . 119.8 ?
    C16 C15 H15 . . 119.8 ?
    N11 C16 C15 . . 120.49(16) ?
    N11 C16 C1A . . 119.08(15) ?
    C15 C16 C1A . . 120.42(16) ?
    C16 C1A C2A . . 114.37(15) ?
    C16 C1A H1A1 . . 108.7 ?
    C2A C1A H1A1 . . 108.7 ?
    C16 C1A H1A2 . . 108.7 ?
    C2A C1A H1A2 . . 108.7 ?
    H1A1 C1A H1A2 . . 107.6 ?
    O3A C2A C1A . . 110.80(15) ?
    O3A C2A H2A1 . . 109.5 ?
    C1A C2A H2A1 . . 109.5 ?
    O3A C2A H2A2 . . 109.5 ?
    C1A C2A H2A2 . . 109.5 ?
    H2A1 C2A H2A2 . . 108.1 ?
    C2A O3A H3A . . 109.5 ?
    C1 O1 Cu1 . . 128.62(12) ?
    C1 C2 H2A . . 109.5 ?
    C1 C2 H2B . . 109.5 ?
    H2A C2 H2B . . 109.5 ?
    C1 C2 H2C . . 109.5 ?
    H2A C2 H2C . . 109.5 ?
    H2B C2 H2C . . 109.5 ?
    O2 C1 O1 . . 125.43(18) ?
    O2 C1 C2 . . 118.56(18) ?
    O1 C1 C2 . . 116.01(17) ?
loop_
    _geom_hbond_atom_site_label_D
    _geom_hbond_atom_site_label_H
    _geom_hbond_atom_site_label_A
    _geom_hbond_site_symmetry_A
    _geom_hbond_distance_DH
    _geom_hbond_distance_HA
    _geom_hbond_distance_DA
    _geom_hbond_angle_DHA
    C12 H12 O3A 3_757 0.93 2.46 3.105(2) 126.8
    C13 H13 O1 3_767 0.93 2.51 3.424(2) 167.6
    C14 H14 O2 2_756 0.93 2.53 3.050(2) 115.3
    O3A H3A O2 . 0.82 1.79 2.595(2) 168.6
