# Supplementary material for: Bis(acetato-κO)bis­[2-(pyridin-2-yl)ethanol-κ2 N,O]copper(II)
Source: Acta Crystallogr Sect E Struct Rep Online. 2012 Apr 18;68(Pt 5):m599. doi: 10.1107/S1600536812015747 (PMC3344340; doi:10.1107/S1600536812015747)
Supplement: Supplementary file 2 [file e-68-0m599-Isup2.hkl]

#
# h,k,l, Fc-squared, Fo-squared, sigma(Fo-squared) and status flag
#
data_I
_shelx_title ' '
_shelx_refln_list_code          4
_shelx_F_calc_maximum      118.62
_exptl_crystal_F_000       446.00
_reflns_d_resolution_high  0.7696
 
loop_
 _symmetry_equiv_pos_as_xyz
 'x, y, z'
 '-x, y+1/2, -z+1/2'
 '-x, -y, -z'
 'x, -y-1/2, z-1/2'
 
_cell_length_a     8.3521
_cell_length_b     7.7547
_cell_length_c    15.1953
_cell_angle_alpha  90.000
_cell_angle_beta  104.447
_cell_angle_gamma  90.000
 
_shelx_F_squared_multiplier     1.000
 
loop_
 _refln_index_h
 _refln_index_k
 _refln_index_l
 _refln_F_squared_calc
 _refln_F_squared_meas
 _refln_F_squared_sigma
 _refln_observed_status
   2   0   0     1965.71     2295.13     45.64 o
   3   0   0     3036.57     2994.83     61.26 o
   4   0   0     4260.87     4360.85     87.98 o
   5   0   0      577.35      584.36     16.44 o
   6   0   0     1450.81     1422.76     43.66 o
   7   0   0     1588.74     1606.17     50.40 o
   8   0   0       39.68       32.72      7.61 o
   9   0   0      506.89      483.82     29.24 o
  10   0   0      379.04      387.41     28.10 o
   1   1   0      261.81      266.47      6.35 o
   2   1   0      671.37      675.16      9.96 o
   3   1   0        5.60        2.27      1.05 o
   4   1   0      383.43      432.55      9.99 o
   5   1   0      227.10      233.78      9.98 o
   6   1   0       10.40       12.86      2.60 o
   7   1   0       16.81        7.31      4.49 o
   8   1   0       83.74       91.47      8.42 o
   9   1   0      345.37      346.10     17.33 o
  10   1   0      187.06      195.78     14.15 o
   0   2   0     1316.75     1324.04     18.14 o
   1   2   0     1871.43     1786.94     32.93 o
   2   2   0       14.41       33.02      1.68 o
   3   2   0     4174.43     4118.12     40.05 o
   4   2   0     3792.90     3990.37     40.93 o
   5   2   0      749.62      770.31     22.85 o
   6   2   0      380.15      367.18     12.09 o
   7   2   0      199.04      184.75     10.73 o
   8   2   0      562.55      581.10     21.15 o
   9   2   0      361.21      375.41     18.13 o
  10   2   0      394.21      379.56     19.71 o
   1   3   0      349.59      379.76      8.96 o
   2   3   0        1.75        2.16      0.82 o
   3   3   0      110.28      100.87      2.97 o
   4   3   0      382.28      416.79      7.70 o
   5   3   0       26.04       26.80      3.23 o
   6   3   0        9.46       11.34      3.05 o
   7   3   0        1.09        2.14      2.81 o
   8   3   0        2.19       -3.27      3.27 o
   9   3   0       11.73       -0.96      3.39 o
  10   3   0       43.67       35.94      6.92 o
   0   4   0      190.12      144.01      8.81 o
   1   4   0       21.91       33.03      2.46 o
   2   4   0     1599.83     1555.64     20.74 o
   3   4   0     2563.26     2649.49     26.79 o
   4   4   0     1136.82     1115.63     20.69 o
   5   4   0      446.08      450.49     10.30 o
   6   4   0      600.62      642.45     14.26 o
   7   4   0      654.45      656.31     30.62 o
   8   4   0      196.28      216.07     12.51 o
   9   4   0      442.78      467.45     32.23 o
   1   5   0       10.81       10.88      1.01 o
   2   5   0      152.59      165.15      6.63 o
   3   5   0      206.21      200.16      7.99 o
   4   5   0       58.46       61.48      6.07 o
   5   5   0       60.57       50.94      4.37 o
   6   5   0       12.46       12.21      6.36 o
   7   5   0      131.48      126.80     15.04 o
   8   5   0       82.09       68.42     12.39 o
   9   5   0      657.63      665.45     39.89 o
   0   6   0     2830.18     3004.11     45.02 o
   1   6   0     3209.51     3076.53     49.40 o
   2   6   0      760.83      781.93     16.48 o
   3   6   0      174.82      161.88      9.42 o
   4   6   0      343.05      321.39     19.87 o
   5   6   0      976.39     1013.85     40.24 o
   6   6   0      900.72      837.61     38.73 o
   7   6   0      453.94      445.81     29.50 o
   8   6   0      382.94      380.59     29.10 o
   1   7   0        6.25        7.15      1.26 o
   2   7   0      251.77      247.32      9.11 o
   3   7   0      271.42      270.20     12.82 o
   4   7   0       19.23       16.19      5.34 o
   5   7   0        2.16       -2.34      3.78 o
   6   7   0        0.04       -4.47      5.24 o
   7   7   0        8.44       -6.22      6.22 o
   0   8   0      675.82      657.70     32.05 o
   1   8   0      283.36      302.11     12.00 o
   2   8   0      393.07      379.57     20.20 o
   3   8   0      579.43      588.13     20.47 o
   4   8   0      407.76      406.54     24.43 o
   5   8   0      155.40      121.95     14.62 o
   6   8   0      130.38       97.93     14.46 o
   1   9   0        8.25        7.25      3.88 o
   2   9   0        0.48       -1.76      5.20 o
   3   9   0        9.24       11.98     14.94 o
   4   9   0       16.74       -0.71      3.85 o
   0  10   0       35.09       49.50     10.86 o
   1  10   0       89.57      103.08      9.92 o
 -10   1   1      237.57      234.85     17.95 o
  -9   1   1      467.53      484.99     20.47 o
  -8   1   1       56.62       58.99      6.78 o
  -7   1   1      263.95      273.41     14.45 o
  -6   1   1     2142.12     2213.64     33.12 o
  -5   1   1     1334.77     1342.25     34.30 o
  -4   1   1     1273.81     1255.33     19.25 o
  -3   1   1     4742.41     4740.59     64.13 o
  -2   1   1     3027.50     2953.98     36.69 o
  -1   1   1     2947.00     2878.60     31.50 o
   0   1   1    11705.51     9640.20    162.68 o
   1   1   1     5958.19     5816.53    105.85 o
   2   1   1       12.09        7.71      1.70 o
   3   1   1     2687.44     2690.69     28.42 o
   4   1   1     4413.80     4470.92     56.56 o
   5   1   1      323.51      306.95     11.81 o
   6   1   1      780.37      762.64     21.47 o
   7   1   1     2235.70     2260.14     45.25 o
   8   1   1      548.57      565.86     21.28 o
   9   1   1       24.50       31.14      6.08 o
  10   1   1      357.89      370.88     19.85 o
 -10   2   1       85.26       60.41      9.00 o
  -9   2   1      180.99      154.02     11.48 o
  -8   2   1        7.89        8.03      3.58 o
  -7   2   1       61.55       59.69      6.63 o
  -6   2   1       24.92       21.90      2.88 o
  -5   2   1        1.05       -0.15      1.59 o
  -4   2   1       33.53       27.10      2.10 o
  -3   2   1     2330.82     2547.65     26.48 o
  -2   2   1      308.20      291.84      4.16 o
  -1   2   1      147.47      165.71      3.04 o
   0   2   1     1932.08     1914.98     20.38 o
   1   2   1     4113.90     4089.26     37.64 o
   2   2   1      521.16      545.99      8.09 o
   3   2   1       21.05       18.03      2.00 o
   4   2   1        7.61       12.65      1.83 o
   5   2   1      146.53      164.58      8.53 o
   6   2   1       70.89       68.12      4.75 o
   7   2   1        6.06        5.39      6.92 o
   8   2   1       70.88       70.01     13.00 o
   9   2   1      192.51      197.23     13.46 o
  10   2   1       14.89       26.09      9.07 o
 -10   3   1      181.92      191.99     18.05 o
  -9   3   1      612.56      659.59     24.02 o
  -8   3   1     1059.42     1030.10     28.72 o
  -7   3   1     1322.06     1330.27     33.24 o
  -6   3   1      571.20      550.57     16.93 o
  -5   3   1      250.37      232.32      8.20 o
  -4   3   1      697.47      680.16     12.84 o
  -3   3   1     3877.60     3838.38     30.41 o
  -2   3   1     3088.30     3124.77     29.18 o
  -1   3   1      106.20      162.41      4.38 o
   0   3   1       31.70       22.81      1.10 o
   1   3   1     1481.48     1504.58     27.91 o
   2   3   1     3234.53     3319.06     29.39 o
   3   3   1     2041.70     2043.25     24.13 o
   4   3   1      347.35      312.88      7.33 o
   5   3   1       96.45       90.34      5.66 o
   6   3   1      217.13      216.03     10.84 o
   7   3   1      586.88      648.81     21.38 o
   8   3   1      279.17      282.62     14.97 o
   9   3   1      117.66      128.04     10.96 o
  -9   4   1        0.12        8.15      5.53 o
  -8   4   1        1.98        0.82      4.50 o
  -7   4   1        1.74        1.30      2.39 o
  -6   4   1       16.69       10.94      2.44 o
  -5   4   1      137.59      140.05      4.50 o
  -4   4   1        4.91        0.81      1.65 o
  -3   4   1       64.36       68.45      3.06 o
  -2   4   1      335.79      347.26      8.09 o
  -1   4   1      192.90      209.38      6.14 o
   0   4   1      156.08      203.27      3.26 o
   1   4   1        0.14        1.06      0.63 o
   2   4   1      968.18     1077.70     16.53 o
   3   4   1       48.50       54.84      2.89 o
   4   4   1       92.61       88.82      4.86 o
   5   4   1       81.27       94.55      5.96 o
   6   4   1       11.11        2.00      2.94 o
   7   4   1        9.80        5.61      3.45 o
   8   4   1       24.65       19.02      5.44 o
   9   4   1       25.30       25.76      8.88 o
  -9   5   1      102.04      106.45     16.41 o
  -8   5   1      410.52      428.22     29.55 o
  -7   5   1      537.09      561.42     31.70 o
  -6   5   1      601.40      598.81     30.92 o
  -5   5   1      205.74      238.41      9.58 o
  -4   5   1      569.08      576.07     19.51 o
  -3   5   1     1605.58     1561.11     25.67 o
  -2   5   1      915.45      883.18     16.65 o
  -1   5   1      744.91      720.53     27.19 o
   0   5   1     1097.03     1122.99     12.37 o
   1   5   1     2307.72     2167.50     30.69 o
   2   5   1     1407.76     1411.13     23.70 o
   3   5   1     1209.85     1241.89     22.63 o
   4   5   1     1013.39     1008.25     15.56 o
   5   5   1      805.49      812.01     36.73 o
   6   5   1     1181.51     1239.40     47.31 o
   7   5   1      372.25      362.68     26.07 o
   8   5   1      104.60      118.89     16.13 o
  -8   6   1       67.53       72.65     13.21 o
  -7   6   1       20.04       24.15      7.77 o
  -6   6   1       21.55       33.60      8.38 o
  -5   6   1        8.00        7.12      1.53 o
  -4   6   1      117.57      137.82     12.89 o
  -3   6   1       27.86       22.72      3.91 o
  -2   6   1      408.05      397.04     13.91 o
  -1   6   1       47.75       44.68      2.89 o
   0   6   1      139.70      143.19      3.90 o
   1   6   1       18.58       15.74      1.32 o
   2   6   1      281.48      296.42      9.71 o
   3   6   1      105.00      111.07      8.08 o
   4   6   1      152.50      149.35     13.83 o
   5   6   1       71.71       64.95     10.18 o
   6   6   1        0.10       -2.38      5.19 o
   7   6   1       41.44       34.21      9.26 o
   8   6   1        0.22        2.67      4.87 o
  -7   7   1      343.05      359.07     27.15 o
  -6   7   1      290.55      268.30     21.84 o
  -5   7   1      389.30      391.05     24.60 o
  -4   7   1      792.14      762.05     33.02 o
  -3   7   1      548.21      547.83     18.56 o
  -2   7   1      304.87      286.82     10.87 o
  -1   7   1      954.39      983.65     15.56 o
   0   7   1     2408.90     2526.93     45.63 o
   1   7   1      470.43      476.45     10.70 o
   2   7   1      219.32      214.20      8.56 o
   3   7   1      596.71      591.13     26.14 o
   4   7   1      422.40      400.60     23.53 o
   5   7   1      484.91      490.62     28.30 o
   6   7   1      549.87      544.10     32.28 o
   7   7   1      337.96      333.35     26.65 o
  -6   8   1        6.24        0.83      4.89 o
  -5   8   1       53.24       21.58      7.14 o
  -4   8   1      188.80      173.26     15.55 o
  -3   8   1       26.29       23.24      8.31 o
  -2   8   1       14.81       11.15      3.56 o
  -1   8   1       33.77       31.62      3.65 o
   0   8   1        0.74        4.06      6.55 o
   1   8   1      324.53      313.85     11.05 o
   2   8   1       23.10       18.74      2.74 o
   3   8   1       63.95       54.06      6.51 o
   4   8   1       17.46        5.40      4.54 o
   5   8   1       53.57       45.69      9.40 o
   6   8   1        5.77       -3.50      5.37 o
  -4   9   1      292.58      265.54     20.08 o
  -3   9   1      509.76      549.76     33.86 o
  -2   9   1      273.79      270.22     15.35 o
  -1   9   1      238.73      251.25     14.61 o
   0   9   1      159.11      153.88     11.56 o
   1   9   1      230.36      242.20     14.32 o
   2   9   1      135.29      131.52     10.83 o
   3   9   1      205.02      194.13     13.29 o
   4   9   1      141.00      132.09     14.41 o
  -1  10   1        0.16        0.69      3.53 o
   0  10   1        3.49        7.23      4.45 o
   1  10   1       14.80       11.03      7.28 o
 -10   0   2      445.81      431.18     28.89 o
  -9   0   2      422.83      384.18     25.19 o
  -8   0   2        6.99        2.03      3.73 o
  -7   0   2      542.82      528.05     25.78 o
  -6   0   2     2456.21     2404.97     61.21 o
  -5   0   2     2043.40     2010.76     50.54 o
  -4   0   2      285.70      384.45     16.32 o
  -3   0   2     1507.67     1792.49     40.49 o
  -2   0   2    14071.36    13897.96    237.20 o
  -1   0   2     9616.22     9224.67    157.91 o
   1   0   2       13.71       12.04      1.83 o
   2   0   2       73.48       52.98      4.85 o
   3   0   2      208.64      153.79      9.64 o
   4   0   2     3260.17     3077.68     68.67 o
   5   0   2     4033.56     4139.94     63.65 o
   6   0   2     1733.04     1763.65     52.07 o
   7   0   2     2858.96     2949.04     77.94 o
   8   0   2      779.71      767.50     36.32 o
   9   0   2       39.19       34.54      8.92 o
  10   0   2      118.03      175.65     19.72 o
 -10   1   2        4.69        2.26      3.98 o
  -9   1   2      177.52      157.76     11.51 o
  -8   1   2        2.29        2.55      3.28 o
  -7   1   2      778.64      775.79     22.62 o
  -6   1   2       14.43        9.28      2.21 o
  -5   1   2       24.17       28.98      3.57 o
  -4   1   2      554.76      598.83     12.49 o
  -3   1   2     3337.11     3658.48     41.09 o
  -2   1   2     9977.21    10262.54    219.85 o
  -1   1   2      380.43      437.12      8.65 o
   0   1   2     1518.41     1545.02     32.16 o
   1   1   2     3944.44     3984.21     43.09 o
   2   1   2       24.02       18.52      1.49 o
   3   1   2        4.29        2.46      0.90 o
   4   1   2       50.69       62.31      3.42 o
   5   1   2      218.91      246.04      8.67 o
   6   1   2        7.37        5.89      3.10 o
   7   1   2       16.34       13.75      4.05 o
   8   1   2        0.00       -0.91      3.13 o
   9   1   2      237.00      245.24     34.97 o
  10   1   2       18.39        9.91     14.16 o
 -10   2   2      604.61      641.85     25.05 o
  -9   2   2      370.35      416.46     18.63 o
  -8   2   2      155.18      147.13     10.21 o
  -7   2   2      330.93      323.67     13.87 o
  -6   2   2     3021.98     3054.20     51.33 o
  -5   2   2     2022.26     1986.81     28.20 o
  -4   2   2      571.04      571.74     11.14 o
  -3   2   2     4492.40     4534.08     49.61 o
  -2   2   2     2068.96     2121.28     21.58 o
  -1   2   2     2642.76     2443.10     21.22 o
   0   2   2      248.82      221.02      3.21 o
   1   2   2     2975.18     3000.97     29.64 o
   2   2   2     1658.93     1542.69     21.25 o
   3   2   2     4046.77     4123.01     41.55 o
   4   2   2     2195.17     2211.78     31.00 o
   5   2   2       20.23       14.16      3.04 o
   6   2   2      192.50      199.01     10.80 o
   7   2   2      406.81      399.72     16.78 o
   8   2   2      524.23      511.27     20.75 o
   9   2   2      232.85      252.85     40.03 o
 -10   3   2        3.79        2.49      3.23 o
  -9   3   2        0.61       -0.56      3.43 o
  -8   3   2        3.06        4.26      3.18 o
  -7   3   2        5.69        2.43      3.34 o
  -6   3   2        4.86        0.17      2.12 o
  -5   3   2      130.32      129.11      5.62 o
  -4   3   2       35.56       39.10      2.23 o
  -3   3   2       87.27       93.86      2.87 o
  -2   3   2      301.70      324.56      6.50 o
  -1   3   2       87.00       89.81      1.92 o
   0   3   2      105.90      145.58      3.08 o
   1   3   2        0.05        2.35      0.70 o
   2   3   2      699.29      782.29     10.85 o
   3   3   2      370.83      411.22      8.69 o
   4   3   2       63.93       75.36      5.07 o
   5   3   2       31.45       26.74      2.85 o
   6   3   2        3.66        1.71      1.73 o
   7   3   2        3.38        1.67      2.83 o
   8   3   2       19.49       19.10      5.06 o
   9   3   2        2.17        8.19      4.01 o
  -9   4   2      401.94      425.71     30.13 o
  -8   4   2      524.07      522.17     23.07 o
  -7   4   2      443.75      441.87     15.86 o
  -6   4   2      348.89      356.86     12.67 o
  -5   4   2     1112.55     1184.85     22.48 o
  -4   4   2     1667.36     1651.59     21.87 o
  -3   4   2     1346.84     1353.90     18.11 o
  -2   4   2     3720.05     3629.93     32.79 o
  -1   4   2      436.09      375.13      5.39 o
   0   4   2      713.10      633.47      7.01 o
   1   4   2     2401.92     2510.43     42.66 o
   2   4   2     3565.65     3634.67     30.18 o
   3   4   2     1166.66     1223.84     20.06 o
   4   4   2     1078.07     1076.37     26.79 o
   5   4   2      508.42      505.43     15.15 o
   6   4   2        8.64        7.33      4.19 o
   7   4   2       99.31      101.84     14.01 o
   8   4   2      368.31      355.78     26.98 o
   9   4   2      361.88      336.02     27.89 o
  -9   5   2        1.29       -2.85      5.79 o
  -8   5   2       43.83       45.77      9.89 o
  -7   5   2        2.16       -2.54      4.48 o
  -6   5   2      336.68      324.21     22.06 o
  -5   5   2       37.60       39.97      6.28 o
  -4   5   2      682.41      727.97     41.83 o
  -3   5   2     1779.09     1874.24     29.77 o
  -2   5   2       42.48       44.45      3.32 o
  -1   5   2       14.12       17.10      1.04 o
   0   5   2       61.82       64.18      2.69 o
   1   5   2       63.50       63.35      3.41 o
   2   5   2      296.88      287.58      5.04 o
   3   5   2        4.07        3.18      0.49 o
   4   5   2        0.15        0.54      0.86 o
   5   5   2       86.59       85.63      4.47 o
   6   5   2      280.52      272.50     21.07 o
   7   5   2       39.98       48.14     10.14 o
   8   5   2      180.43      155.74     18.66 o
  -8   6   2       85.55      105.43     15.00 o
  -7   6   2      229.98      215.70     20.09 o
  -6   6   2      677.03      647.33     33.26 o
  -5   6   2       34.09       34.71      7.27 o
  -4   6   2       11.30        6.77      3.72 o
  -3   6   2      915.03      888.71     32.19 o
  -2   6   2      365.34      377.71     10.21 o
  -1   6   2     1297.73     1262.47     24.96 o
   0   6   2     3255.51     3422.14     29.18 o
   1   6   2     1303.82     1316.41     14.59 o
   2   6   2       47.55       42.88      3.85 o
   3   6   2      321.68      311.32     30.42 o
   4   6   2     1361.59     1370.56     33.48 o
   5   6   2      666.94      645.67     31.97 o
   6   6   2     1144.23     1125.22     46.87 o
   7   6   2      821.14      808.65     41.72 o
   8   6   2      131.62      142.38     18.78 o
  -7   7   2        4.50        4.57      5.22 o
  -6   7   2       80.27       72.43     11.72 o
  -5   7   2        4.73        6.65      4.98 o
  -4   7   2       63.15       66.43      9.54 o
  -3   7   2       72.03       64.62     13.36 o
  -2   7   2       39.87       40.56      3.46 o
  -1   7   2       75.21       66.11      3.53 o
   0   7   2       49.75       49.95      4.02 o
   1   7   2      195.15      185.75      4.38 o
   2   7   2      138.08      133.86     10.13 o
   3   7   2      204.59      199.88     11.61 o
   4   7   2       86.03       85.54      8.25 o
   5   7   2       13.44       16.28      6.59 o
   6   7   2       11.99       24.28      7.55 o
   7   7   2       12.50        8.41      6.07 o
  -6   8   2      550.37      517.84     31.66 o
  -5   8   2      557.23      522.53     29.76 o
  -4   8   2      638.13      598.84     29.93 o
  -3   8   2      563.03      526.30     25.77 o
  -2   8   2      288.83      292.97     11.27 o
  -1   8   2       61.70       59.98      4.85 o
   0   8   2      448.77      490.22     19.23 o
   1   8   2      386.55      392.02     12.60 o
   2   8   2      203.22      175.66      7.38 o
   3   8   2      390.37      380.91     13.51 o
   4   8   2      577.56      607.40     34.71 o
   5   8   2      134.11      129.49     15.46 o
   6   8   2       58.38       55.20     11.05 o
  -4   9   2        0.62       -3.98      4.35 o
  -3   9   2       73.27       70.45     12.96 o
  -2   9   2      112.36      126.40     11.56 o
  -1   9   2       21.01       18.79      4.93 o
   0   9   2       42.68       58.79      7.21 o
   1   9   2       70.59       76.78      8.22 o
   2   9   2       49.55       52.16      8.94 o
   3   9   2       14.64        4.34      6.10 o
   4   9   2       87.16       77.01     11.33 o
  -1  10   2       40.57       23.58      8.23 o
   0  10   2      163.32      194.81     20.92 o
 -10   1   3      532.92      536.62     22.73 o
  -9   1   3      392.57      413.63     29.25 o
  -8   1   3      162.52      150.80     10.21 o
  -7   1   3      653.32      682.01     20.83 o
  -6   1   3     1837.27     1869.18     29.21 o
  -5   1   3      372.35      333.88     15.21 o
  -4   1   3      252.64      231.50      6.05 o
  -3   1   3     3374.69     3519.79     40.51 o
  -2   1   3      537.35      565.80     12.20 o
  -1   1   3      578.38      636.21     14.71 o
   0   1   3     1083.51     1089.95     17.01 o
   1   1   3     7318.82     7221.06     75.40 o
   2   1   3     1522.38     1523.76     18.46 o
   3   1   3      287.88      260.31      6.68 o
   4   1   3     1957.60     1791.65     27.62 o
   5   1   3     2461.51     2399.13     35.17 o
   6   1   3     1783.91     1823.98     38.60 o
   7   1   3      534.41      544.58     38.80 o
   8   1   3       37.52       35.97      6.29 o
   9   1   3      159.18      142.62     29.50 o
 -10   2   3       51.50       43.40      8.68 o
  -9   2   3        0.07       -3.91      3.91 o
  -8   2   3       14.62       10.83      4.43 o
  -7   2   3      216.58      187.88     11.53 o
  -6   2   3      147.37      160.23      8.71 o
  -5   2   3      566.87      618.84     13.23 o
  -4   2   3      358.87      406.45      9.50 o
  -3   2   3        1.66        7.27      1.27 o
  -2   2   3        5.13       10.77      1.17 o
  -1   2   3      442.58      458.02      6.31 o
   0   2   3      853.78      916.24      9.61 o
   1   2   3      687.31      711.08     11.79 o
   2   2   3     2734.01     2884.17     30.65 o
   3   2   3      118.96      126.85      5.45 o
   4   2   3      105.28       99.06      4.53 o
   5   2   3      355.33      366.39     11.33 o
   6   2   3      156.99      147.36      9.68 o
   7   2   3       18.27       19.76      5.29 o
   8   2   3       83.54       74.48      8.35 o
   9   2   3       68.64       76.81     13.73 o
 -10   3   3       25.64       17.80      5.35 o
  -9   3   3      598.40      620.84     22.74 o
  -8   3   3      995.33      973.79     27.26 o
  -7   3   3      608.54      646.37     22.07 o
  -6   3   3      547.29      567.15     13.70 o
  -5   3   3     1617.93     1562.25     28.90 o
  -4   3   3     2641.37     2704.73     27.12 o
  -3   3   3     4823.21     4858.80     42.15 o
  -2   3   3     6368.35     6289.92     56.96 o
  -1   3   3     2190.10     2099.29     16.52 o
   0   3   3     3607.94     3534.32     27.41 o
   1   3   3     5972.23     6170.58     65.23 o
   2   3   3     3224.65     3259.41     31.97 o
   3   3   3      740.75      706.05     11.04 o
   4   3   3      524.79      542.38     15.36 o
   5   3   3      632.29      617.06     28.55 o
   6   3   3      160.45      166.46     10.21 o
   7   3   3      351.21      372.64     16.77 o
   8   3   3      535.28      538.18     30.47 o
   9   3   3      317.63      315.80     18.01 o
  -9   4   3        8.73        3.96      5.31 o
  -8   4   3        8.19        7.17      2.93 o
  -7   4   3        2.90       -1.43      2.34 o
  -6   4   3       60.78       59.40      5.03 o
  -5   4   3       82.49       77.63      4.06 o
  -4   4   3       48.45       40.29      2.78 o
  -3   4   3      919.28      964.15     16.72 o
  -2   4   3      120.79      144.14      3.69 o
  -1   4   3     1153.36     1243.08     13.25 o
   0   4   3      268.26      270.16      4.43 o
   1   4   3     1128.97     1266.40     15.95 o
   2   4   3      220.81      250.48      6.22 o
   3   4   3        0.16        0.11      0.92 o
   4   4   3      136.63      143.24      5.93 o
   5   4   3        5.65        3.00      1.90 o
   6   4   3        0.30        1.29      4.94 o
   7   4   3      110.70      120.49     15.28 o
   8   4   3       22.28       17.60      7.38 o
   9   4   3        2.40       11.98      8.24 o
  -9   5   3      273.42      239.30     23.37 o
  -8   5   3      425.38      427.45     29.39 o
  -7   5   3       44.25       50.54      9.97 o
  -6   5   3      302.93      311.15     32.25 o
  -5   5   3      889.77      963.46     22.35 o
  -4   5   3      729.00      736.72     17.30 o
  -3   5   3      902.06      887.21     13.82 o
  -2   5   3      983.79     1000.63     15.53 o
  -1   5   3     1192.58     1187.62     13.09 o
   0   5   3      952.32      936.27      9.95 o
   1   5   3     1488.51     1416.18     15.42 o
   2   5   3      535.16      529.88     10.17 o
   3   5   3      238.15      247.02      6.77 o
   4   5   3     1017.49     1069.98     16.27 o
   5   5   3      700.79      723.85     15.21 o
   6   5   3      225.53      225.93     12.06 o
   7   5   3      121.99       97.13      8.73 o
   8   5   3      368.28      365.68     28.69 o
  -8   6   3       14.23       13.26      6.85 o
  -7   6   3       13.33        7.43      5.99 o
  -6   6   3        0.03       -3.74      4.75 o
  -5   6   3      119.46      131.03     13.63 o
  -4   6   3      115.53       98.32     10.97 o
  -3   6   3      485.94      495.10     30.28 o
  -2   6   3        7.29        2.38      1.60 o
  -1   6   3      765.15      808.92      9.96 o
   0   6   3        8.02       10.31      1.01 o
   1   6   3      491.51      489.09      8.09 o
   2   6   3       41.11       39.81      2.02 o
   3   6   3      127.24      129.47      4.13 o
   4   6   3        0.82        6.42      3.22 o
   5   6   3       45.05       42.41      8.69 o
   6   6   3       37.80       38.98      9.50 o
   7   6   3       23.64       31.28      9.38 o
  -7   7   3       80.76       83.24     13.49 o
  -6   7   3      522.25      494.11     29.73 o
  -5   7   3      608.49      590.80     30.81 o
  -4   7   3       69.55       71.87      9.72 o
  -3   7   3      133.93      114.75     11.28 o
  -2   7   3      574.60      562.98     13.26 o
  -1   7   3      103.91      104.75      4.54 o
   0   7   3      493.65      493.74      9.36 o
   1   7   3      778.54      775.28     10.89 o
   2   7   3      165.92      163.43      7.72 o
   3   7   3      186.49      192.98     11.77 o
   4   7   3      878.90      863.14     27.18 o
   5   7   3      725.47      720.05     36.01 o
   6   7   3      140.30      161.22     18.01 o
  -6   8   3        1.88       -6.23      6.23 o
  -5   8   3       28.47        9.74      5.52 o
  -4   8   3       35.98       33.38      7.07 o
  -3   8   3        1.34       -3.89      4.90 o
  -2   8   3        5.34        3.36      3.59 o
  -1   8   3       14.49       14.68      2.77 o
   0   8   3        4.51        1.13      3.18 o
   1   8   3      126.00      128.05      7.31 o
   2   8   3       12.17       13.54      3.23 o
   3   8   3       20.00       17.31      3.05 o
   4   8   3        0.06       -3.46      3.46 o
   5   8   3        2.58        4.36      5.17 o
  -4   9   3      202.87      237.51     18.95 o
  -3   9   3      327.53      276.69     25.45 o
  -2   9   3      386.43      412.44     30.27 o
  -1   9   3      496.91      547.54     30.40 o
   0   9   3      235.86      262.73     14.42 o
   1   9   3      347.80      362.25     27.24 o
   2   9   3      438.97      435.41     29.73 o
   3   9   3      429.72      450.30     30.29 o
   4   9   3      300.58      266.20     21.94 o
 -10   0   4      465.57      472.93     30.01 o
  -9   0   4     1383.99     1394.36     51.12 o
  -8   0   4      180.19      179.86     15.82 o
  -7   0   4      411.91      431.86     22.80 o
  -6   0   4     1327.79     1312.99     40.72 o
  -5   0   4       32.06       53.21      9.52 o
  -4   0   4      218.07      285.81     14.18 o
  -3   0   4     5552.23     5516.18    104.55 o
  -2   0   4    10372.77    10312.30    182.25 o
  -1   0   4     1816.35     1979.09     43.18 o
   0   0   4     4616.86     4565.42     87.31 o
   1   0   4     5618.35     5400.54     95.89 o
   2   0   4      157.58      185.26      7.35 o
   3   0   4        6.02       12.63      2.42 o
   4   0   4     2378.67     2409.38     38.31 o
   5   0   4     2849.53     2845.18     71.66 o
   6   0   4      288.83      304.20     20.38 o
   7   0   4      331.75      332.56     22.91 o
   8   0   4        3.47        5.45      5.63 o
   9   0   4        3.07       12.65      7.19 o
 -10   1   4       10.86        3.66      3.68 o
  -9   1   4        1.88       -1.35      4.51 o
  -8   1   4       23.51       21.90      4.61 o
  -7   1   4      420.82      421.45     16.02 o
  -6   1   4      319.09      353.42     12.10 o
  -5   1   4       84.44       78.40      4.67 o
  -4   1   4     1786.46     2028.54     44.84 o
  -3   1   4        0.46        0.26      1.18 o
  -2   1   4     2944.58     3305.68     46.95 o
  -1   1   4     2635.12     2766.94     67.93 o
   0   1   4     2526.02     2492.73     36.59 o
   1   1   4      293.87      310.02      5.12 o
   2   1   4      615.63      668.38     10.29 o
   3   1   4      912.98      996.17     15.50 o
   4   1   4        1.22        0.56      1.57 o
   5   1   4      181.32      184.45     10.32 o
   6   1   4      158.41      137.47      9.83 o
   7   1   4       44.04       43.75      6.29 o
   8   1   4        3.13        4.01      3.60 o
   9   1   4       47.52       40.20      7.14 o
 -10   2   4       42.58       49.82      7.39 o
  -9   2   4       54.80       51.76      9.36 o
  -8   2   4      914.58      916.49     26.43 o
  -7   2   4      660.02      678.87     20.64 o
  -6   2   4     1353.52     1418.58     30.08 o
  -5   2   4     2465.30     2455.63     41.42 o
  -4   2   4      589.16      575.08     14.85 o
  -3   2   4     2950.09     3006.69     31.62 o
  -2   2   4     4243.92     4319.64     51.18 o
  -1   2   4     2228.29     2195.62     20.56 o
   0   2   4      103.57       61.55      2.43 o
   1   2   4     7825.00     7713.22     63.21 o
   2   2   4     6022.90     6156.04     59.24 o
   3   2   4      928.16      912.38     20.51 o
   4   2   4     1552.23     1503.44     45.41 o
   5   2   4      788.79      787.66     17.63 o
   6   2   4      343.11      312.80     14.61 o
   7   2   4      341.18      367.89     17.21 o
   8   2   4     1141.06     1168.95     34.50 o
   9   2   4      262.06      264.26     16.97 o
 -10   3   4       10.31        5.43      4.17 o
  -9   3   4       24.43       19.11      4.88 o
  -8   3   4       37.43       22.63      7.81 o
  -7   3   4        7.78        5.25      2.85 o
  -6   3   4       69.58       65.12      4.50 o
  -5   3   4       44.84       35.36      3.77 o
  -4   3   4       27.09       21.27      1.83 o
  -3   3   4       36.50       51.13      2.35 o
  -2   3   4       13.03       14.91      1.34 o
  -1   3   4     1062.63     1174.78     11.88 o
   0   3   4       10.85        7.79      0.85 o
   1   3   4       91.50       91.99      5.07 o
   2   3   4      186.26      197.32      5.25 o
   3   3   4      144.47      168.85      5.32 o
   4   3   4        0.22        0.70      2.18 o
   5   3   4       25.34       29.14      4.08 o
   6   3   4       82.89       77.93     11.32 o
   7   3   4       11.44        7.12      6.47 o
   8   3   4       53.95       51.97     11.36 o
   9   3   4        0.08       -4.01      6.87 o
  -9   4   4      241.19      251.80     23.08 o
  -8   4   4      351.67      390.16     15.92 o
  -7   4   4      643.52      700.35     25.15 o
  -6   4   4     1233.17     1249.17     21.78 o
  -5   4   4     1583.40     1621.42     24.92 o
  -4   4   4     1496.65     1505.88     17.66 o
  -3   4   4     1150.89     1150.30     13.71 o
  -2   4   4     3454.24     3354.68     27.65 o
  -1   4   4     1464.36     1423.77     15.21 o
   0   4   4     1116.96     1103.50     12.87 o
   1   4   4      897.90      839.78     19.56 o
   2   4   4     2591.21     2599.73     31.72 o
   3   4   4     2312.35     2339.83     44.67 o
   4   4   4      488.97      482.44     10.87 o
   5   4   4      248.46      239.44     11.97 o
   6   4   4      221.55      220.81     17.68 o
   7   4   4      975.04      974.89     45.06 o
   8   4   4      796.84      757.60     41.79 o
  -9   5   4      146.34      173.18     20.15 o
  -8   5   4       18.91        5.96      5.25 o
  -7   5   4      819.21      754.43     37.21 o
  -6   5   4      244.21      249.87      8.86 o
  -5   5   4      494.12      493.25     11.09 o
  -4   5   4       18.26       16.68      2.69 o
  -3   5   4       19.72       17.45      2.34 o
  -2   5   4      112.00       96.53      2.78 o
  -1   5   4     1131.53     1174.96     13.59 o
   0   5   4      215.87      229.75      4.89 o
   1   5   4      113.71       95.85      4.16 o
   2   5   4       59.21       60.29      2.73 o
   3   5   4       14.87       13.43      1.89 o
   4   5   4      748.30      741.70     13.65 o
   5   5   4      139.45      139.02      8.83 o
   6   5   4      204.14      175.73     14.24 o
   7   5   4        2.78        1.99      2.79 o
   8   5   4      228.42      205.71     22.30 o
  -8   6   4      447.22      471.53     31.93 o
  -7   6   4      141.14      127.76     15.55 o
  -6   6   4       85.72       80.78     11.76 o
  -5   6   4      532.44      510.22     27.31 o
  -4   6   4      240.06      256.38      8.86 o
  -3   6   4      262.07      248.87     10.93 o
  -2   6   4      991.57     1032.95     18.79 o
  -1   6   4     1542.46     1555.06     16.83 o
   0   6   4       86.11       89.29      3.04 o
   1   6   4      154.22      163.11      4.66 o
   2   6   4      180.78      187.57      5.18 o
   3   6   4       45.70       51.28      5.35 o
   4   6   4      483.26      486.71     11.88 o
   5   6   4      989.39     1049.72     44.14 o
   6   6   4      481.06      450.21     29.63 o
   7   6   4       38.86       28.38      8.97 o
  -7   7   4       76.12       58.05     11.21 o
  -6   7   4       99.17       90.08     12.75 o
  -5   7   4        0.40       -1.62      3.74 o
  -4   7   4       16.10       20.09      5.59 o
  -3   7   4      167.84      162.02     13.44 o
  -2   7   4       27.96       24.75      3.33 o
  -1   7   4      269.49      268.21      5.10 o
   0   7   4      192.94      172.24      5.13 o
   1   7   4       11.35       10.81      1.46 o
   2   7   4      243.85      232.86      7.49 o
   3   7   4        5.12        2.64      2.50 o
   4   7   4        7.12        7.05      3.26 o
   5   7   4       12.56        7.65      5.26 o
   6   7   4        9.53       27.87      8.24 o
  -6   8   4      404.30      397.07     27.62 o
  -5   8   4      263.26      257.79     20.82 o
  -4   8   4      222.01      215.44     17.63 o
  -3   8   4      223.22      205.64     15.94 o
  -2   8   4      307.85      304.66     14.56 o
  -1   8   4      230.38      263.22     14.64 o
   0   8   4      754.40      785.67     32.68 o
   1   8   4      915.00      921.64     26.34 o
   2   8   4      710.17      765.81     16.42 o
   3   8   4      454.78      478.26     16.13 o
   4   8   4      223.81      222.29     11.50 o
   5   8   4      145.62      129.77     11.55 o
  -4   9   4       44.50       36.74      7.70 o
  -3   9   4        1.50        2.35      6.98 o
  -2   9   4       34.94       32.49     10.84 o
  -1   9   4       54.62       51.67     15.62 o
   0   9   4       29.25       20.10      7.80 o
   1   9   4       58.09       46.10     10.64 o
   2   9   4       38.77       25.94      9.19 o
   3   9   4       32.67       38.63     10.48 o
 -10   1   5      149.16      140.68     11.51 o
  -9   1   5      790.67      823.23     28.99 o
  -8   1   5      867.75      884.42     26.43 o
  -7   1   5        6.36        2.33      2.50 o
  -6   1   5      475.85      480.78     15.98 o
  -5   1   5     5672.52     5873.81     68.23 o
  -4   1   5     3178.26     3084.22     47.88 o
  -3   1   5      199.56      135.50      6.61 o
  -2   1   5     1689.17     1618.61     49.79 o
  -1   1   5     3683.88     3722.08     53.26 o
   0   1   5     2591.49     2576.74     27.14 o
   1   1   5     4130.56     3962.90     35.59 o
   2   1   5      410.28      328.14      6.35 o
   3   1   5       52.55       84.58      4.18 o
   4   1   5     1784.60     1762.47     22.01 o
   5   1   5     1955.73     1960.67     32.11 o
   6   1   5        6.39       13.03      6.18 o
   7   1   5        3.98        5.05      6.83 o
   8   1   5      532.29      517.49     22.74 o
   9   1   5      400.10      412.98     21.64 o
 -10   2   5        0.01       -4.67      5.00 o
  -9   2   5       99.99       99.82     11.63 o
  -8   2   5        0.03        1.88      2.74 o
  -7   2   5      391.76      380.36     15.10 o
  -6   2   5      189.08      183.10      9.58 o
  -5   2   5       14.03       18.06      2.82 o
  -4   2   5      226.13      230.71      6.59 o
  -3   2   5      793.07      820.24     13.13 o
  -2   2   5     1470.54     1609.35     19.85 o
  -1   2   5     1809.96     1925.26     22.45 o
   0   2   5        1.20        1.81      0.85 o
   1   2   5      774.05      850.85     13.35 o
   2   2   5      373.70      354.94      7.78 o
   3   2   5       55.38       51.04      3.58 o
   4   2   5       19.08       14.65      3.41 o
   5   2   5       10.56       12.23      5.44 o
   6   2   5       53.49       47.66      6.27 o
   7   2   5       18.18       16.50      4.87 o
   8   2   5       70.90       64.28     16.07 o
   9   2   5        0.04       -4.66      4.66 o
 -10   3   5       35.65       26.06      8.70 o
  -9   3   5      340.87      344.99     24.40 o
  -8   3   5      870.24      935.70     26.62 o
  -7   3   5      520.23      554.60     19.76 o
  -6   3   5      195.83      190.34      7.80 o
  -5   3   5     1246.61     1221.40     25.55 o
  -4   3   5      815.17      780.79     13.07 o
  -3   3   5       68.95       51.50      2.67 o
  -2   3   5     3366.79     3370.91     31.31 o
  -1   3   5     4781.96     5017.84     39.01 o
   0   3   5      970.40      948.38     13.67 o
   1   3   5      903.95      818.14     11.71 o
   2   3   5     3279.02     3280.01     32.52 o
   3   3   5     2629.46     2672.34     32.02 o
   4   3   5      999.70      998.48     25.39 o
   5   3   5     1449.69     1473.98     45.36 o
   6   3   5      924.81      858.88     39.41 o
   7   3   5      708.17      719.53     37.95 o
   8   3   5      797.84      811.26     43.47 o
  -9   4   5       12.29        8.68      5.46 o
  -8   4   5        7.10        4.57      2.81 o
  -7   4   5      111.55       90.86      7.02 o
  -6   4   5      132.82      142.45      6.55 o
  -5   4   5       36.73       32.35      3.37 o
  -4   4   5        8.91       10.60      1.44 o
  -3   4   5      361.31      372.14      7.50 o
  -2   4   5      559.21      598.06      8.36 o
  -1   4   5      326.34      334.66      8.17 o
   0   4   5       18.65       18.31      1.36 o
   1   4   5        2.62        3.94      1.02 o
   2   4   5      125.31      118.02      4.10 o
   3   4   5       44.14       46.42      3.37 o
   4   4   5      202.21      201.79      8.87 o
   5   4   5       29.44       33.78      3.72 o
   6   4   5       14.52       20.75      6.52 o
   7   4   5       67.57       69.68      8.04 o
   8   4   5       15.84       12.87      4.32 o
  -9   5   5      213.35      211.44     21.96 o
  -8   5   5      409.08      444.36     29.90 o
  -7   5   5      364.03      329.27     24.10 o
  -6   5   5      780.95      768.58     31.80 o
  -5   5   5     1229.57     1261.82     26.59 o
  -4   5   5      626.90      651.65      8.74 o
  -3   5   5      460.13      456.62      6.34 o
  -2   5   5      750.87      753.84     12.42 o
  -1   5   5     1065.45     1024.65     14.60 o
   0   5   5      266.68      241.17      5.65 o
   1   5   5      500.53      490.46      7.90 o
   2   5   5     1086.77     1083.36     19.87 o
   3   5   5      769.62      796.66     14.21 o
   4   5   5      672.17      703.67     13.97 o
   5   5   5      296.12      309.36     21.21 o
   6   5   5      315.13      315.80     15.27 o
   7   5   5      195.33      197.27     20.77 o
   8   5   5      168.61      192.56     21.96 o
  -8   6   5       22.38       36.06      9.17 o
  -7   6   5      274.65      258.37     22.09 o
  -6   6   5       75.54       63.53     10.51 o
  -5   6   5       32.24       29.97      7.18 o
  -4   6   5        8.11        2.63      4.55 o
  -3   6   5      252.96      249.66      9.40 o
  -2   6   5       71.81       78.45      4.18 o
  -1   6   5        0.27       -0.09      1.18 o
   0   6   5       21.22       17.04      1.55 o
   1   6   5       98.16       96.10      3.64 o
   2   6   5       53.38       47.95      4.56 o
   3   6   5        0.00        2.08      1.66 o
   4   6   5        0.05        2.63      3.05 o
   5   6   5       27.76       24.60      7.97 o
   6   6   5        0.33       -6.28      6.28 o
   7   6   5       21.07       26.00      8.65 o
  -7   7   5      245.61      236.36     21.69 o
  -6   7   5      440.12      443.49     28.27 o
  -5   7   5      359.56      308.18     22.02 o
  -4   7   5      601.79      638.27     30.40 o
  -3   7   5      627.21      633.46     28.46 o
  -2   7   5      428.90      423.80     14.97 o
  -1   7   5      221.13      203.50      6.55 o
   0   7   5     1019.40     1000.74     14.50 o
   1   7   5      796.02      840.14     18.08 o
   2   7   5      132.48      139.59      5.02 o
   3   7   5      146.01      132.23      8.36 o
   4   7   5      196.26      215.69     14.28 o
   5   7   5      307.89      364.15     26.57 o
   6   7   5      108.89      103.98     15.24 o
  -6   8   5        7.69       -3.34      5.67 o
  -5   8   5        0.01       -2.89      3.65 o
  -4   8   5        8.53       -4.67      4.67 o
  -3   8   5      128.68      135.14     13.01 o
  -2   8   5       98.86      106.83      8.78 o
  -1   8   5        3.23        3.86      4.39 o
   0   8   5       60.70       64.85      6.34 o
   1   8   5        1.11        2.33      3.17 o
   2   8   5       31.91       26.93      6.63 o
   3   8   5        0.16        2.67      2.79 o
   4   8   5       92.52       96.63      7.89 o
   5   8   5       15.55       20.87      5.34 o
  -4   9   5       63.51       60.58      9.75 o
  -3   9   5      567.92      545.81     37.18 o
  -2   9   5      582.98      623.82     39.33 o
  -1   9   5      344.84      357.26     28.80 o
   0   9   5      249.03      310.58     26.48 o
   1   9   5      525.79      525.04     34.35 o
   2   9   5      378.33      371.77     28.80 o
   3   9   5      140.80      116.01     16.78 o
 -10   0   6      386.90      385.49     27.05 o
  -9   0   6      834.27      887.99     39.65 o
  -8   0   6      778.90      810.26     35.38 o
  -7   0   6      201.33      184.72     14.98 o
  -6   0   6      186.43      180.15     13.95 o
  -5   0   6     5966.97     6082.66    122.18 o
  -4   0   6    11856.71    11721.01    212.83 o
  -3   0   6      683.91      601.30     22.62 o
  -2   0   6     4920.03     4680.88     93.94 o
  -1   0   6     5651.85     5459.07    107.07 o
   0   0   6      618.98      531.73     21.00 o
   1   0   6      100.89       50.53      3.95 o
   2   0   6      740.15      706.21     17.86 o
   3   0   6      639.05      640.12     35.70 o
   4   0   6      309.41      340.73     13.64 o
   5   0   6     1968.10     1897.64     58.15 o
   6   0   6      234.73      235.92     19.33 o
   7   0   6       15.63       16.05      6.79 o
   8   0   6      129.69      125.47     16.68 o
   9   0   6      135.88      147.88     19.70 o
 -10   1   6        3.28        1.41      4.01 o
  -9   1   6        1.39        3.24      2.98 o
  -8   1   6        0.49       -2.52      3.00 o
  -7   1   6      944.12      923.85     25.31 o
  -6   1   6        2.77        2.97      2.35 o
  -5   1   6      629.70      679.08     15.25 o
  -4   1   6      267.37      278.02     17.57 o
  -3   1   6      507.33      556.19     18.25 o
  -2   1   6      306.30      346.59     11.31 o
  -1   1   6      645.30      657.13     19.33 o
   0   1   6     1741.84     1816.19     21.25 o
   1   1   6      648.60      675.95     12.26 o
   2   1   6       74.15       95.72      4.33 o
   3   1   6      170.60      196.90      5.51 o
   4   1   6      354.58      369.22     10.07 o
   5   1   6      238.10      229.15      9.66 o
   6   1   6      246.62      236.77     16.16 o
   7   1   6       31.78       24.91      5.68 o
   8   1   6      114.42      118.97     14.42 o
   9   1   6        8.76       10.34      9.44 o
 -10   2   6       73.80       80.73      8.94 o
  -9   2   6      146.53      159.09     12.31 o
  -8   2   6      950.98      985.23     27.76 o
  -7   2   6      710.56      709.94     21.59 o
  -6   2   6      316.14      346.87     20.00 o
  -5   2   6      828.14      806.37     22.95 o
  -4   2   6      617.62      561.06     18.57 o
  -3   2   6      865.88      781.98     13.35 o
  -2   2   6      488.44      460.25      9.40 o
  -1   2   6     3602.26     3646.40     59.55 o
   0   2   6     1058.48      993.00     15.22 o
   1   2   6     1120.87     1113.51     18.95 o
   2   2   6     3350.36     3165.36     32.68 o
   3   2   6     1165.21     1115.02     15.76 o
   4   2   6      385.12      399.88     11.69 o
   5   2   6      181.50      180.87      8.49 o
   6   2   6     1253.55     1209.39     48.25 o
   7   2   6      705.30      755.42     39.49 o
   8   2   6      275.17      269.84     24.55 o
 -10   3   6        0.02       -3.07      4.15 o
  -9   3   6       10.86       16.38      4.55 o
  -8   3   6        0.33       -2.59      3.02 o
  -7   3   6        4.55       -1.16      2.84 o
  -6   3   6      396.29      372.27     29.18 o
  -5   3   6      110.01      117.60      5.85 o
  -4   3   6      289.63      285.53      8.80 o
  -3   3   6      124.52      143.33      5.30 o
  -2   3   6      137.57      158.40      4.49 o
  -1   3   6      250.05      237.10      5.23 o
   0   3   6      250.14      311.82      7.56 o
   1   3   6      134.93      157.52      5.51 o
   2   3   6       49.77       53.96      2.39 o
   3   3   6       27.21       29.36      3.66 o
   4   3   6       37.20       43.67      4.19 o
   5   3   6        0.06        0.30      2.70 o
   6   3   6       20.49       16.56      4.40 o
   7   3   6       36.96       40.08      8.65 o
   8   3   6        0.19        2.49      3.86 o
  -9   4   6       46.27       66.73     12.20 o
  -8   4   6      923.58      971.78     26.72 o
  -7   4   6     1126.65     1144.78     27.76 o
  -6   4   6       74.65       72.16      5.26 o
  -5   4   6       98.85       87.94      5.80 o
  -4   4   6      664.39      651.77     11.93 o
  -3   4   6       30.01       21.40      1.95 o
  -2   4   6     1528.39     1560.39     16.46 o
  -1   4   6     1412.76     1366.96     16.53 o
   0   4   6      105.59       89.79      3.93 o
   1   4   6     1068.14     1051.34     16.16 o
   2   4   6     4531.83     4354.63     42.48 o
   3   4   6     1522.59     1519.60     27.43 o
   4   4   6       16.94       20.27      2.67 o
   5   4   6      731.49      730.11     23.49 o
   6   4   6      791.68      792.66     26.23 o
   7   4   6      409.75      432.83     28.96 o
   8   4   6      213.44      196.70     21.88 o
  -9   5   6        0.61       -6.80      6.80 o
  -8   5   6      377.54      423.15     29.46 o
  -7   5   6       30.19       27.75      8.12 o
  -6   5   6       12.09       14.17      4.13 o
  -5   5   6       47.00       40.15      3.43 o
  -4   5   6       19.10       19.94      1.54 o
  -3   5   6       11.98       11.47      1.44 o
  -2   5   6       22.50       17.46      1.71 o
  -1   5   6      412.96      435.27      9.18 o
   0   5   6      344.81      351.24      7.54 o
   1   5   6        7.20        8.54      1.61 o
   2   5   6      600.16      603.72     11.71 o
   3   5   6        8.45        4.28      1.77 o
   4   5   6      510.99      494.79     15.62 o
   5   5   6      439.40      423.47     17.25 o
   6   5   6        5.18        3.23      2.42 o
   7   5   6       15.91       15.86      8.41 o
  -8   6   6      172.91      180.27     19.59 o
  -7   6   6       88.69      100.81     14.00 o
  -6   6   6      518.38      483.98     29.11 o
  -5   6   6     1015.72     1003.85     40.72 o
  -4   6   6      819.51      877.49     21.73 o
  -3   6   6     1926.82     1948.96     20.73 o
  -2   6   6     1012.58     1003.05     14.74 o
  -1   6   6      427.48      407.89      8.45 o
   0   6   6      509.83      549.85     10.15 o
   1   6   6      897.71      952.30     15.77 o
   2   6   6      264.57      282.16      6.11 o
   3   6   6      157.15      156.03      8.67 o
   4   6   6      898.57      849.17     22.88 o
   5   6   6      451.99      469.83     30.12 o
   6   6   6      131.28      144.51     17.89 o
  -7   7   6        9.70        5.70      5.53 o
  -6   7   6       25.60       27.16      7.93 o
  -5   7   6       28.56       12.46      5.71 o
  -4   7   6      356.65      355.25     22.59 o
  -3   7   6        0.26       -3.54      3.54 o
  -2   7   6      920.37      862.01     19.69 o
  -1   7   6      354.51      316.88     10.63 o
   0   7   6       39.47       35.91      2.91 o
   1   7   6        6.18        6.65      1.60 o
   2   7   6        1.40        1.26      1.41 o
   3   7   6        0.00       -2.69      2.69 o
   4   7   6        7.68       12.37      3.69 o
   5   7   6       22.70       23.57      5.74 o
   6   7   6        0.97        8.02      4.86 o
  -6   8   6      327.13      349.43     26.09 o
  -5   8   6      478.09      450.05     27.97 o
  -4   8   6      317.12      324.42     22.10 o
  -3   8   6      154.11      169.33     14.98 o
  -2   8   6      421.47      446.13     18.74 o
  -1   8   6      276.41      260.06     13.30 o
   0   8   6      451.25      490.09     32.67 o
   1   8   6      706.86      771.64     93.68 o
   2   8   6      148.90      173.40     12.29 o
   3   8   6        5.06       -3.32      3.32 o
   4   8   6      226.02      231.19     12.37 o
  -4   9   6        9.45        4.65      3.99 o
  -3   9   6        0.92        1.89      7.16 o
  -2   9   6        5.23       -1.52      7.65 o
  -1   9   6        0.42        1.91      6.07 o
   0   9   6        9.44       -1.07      7.19 o
   1   9   6       20.05       17.48      8.12 o
   2   9   6        2.26        7.14      7.18 o
 -10   1   7      701.80      677.84     38.31 o
  -9   1   7      309.91      334.14     16.60 o
  -8   1   7       79.24       84.89      7.94 o
  -7   1   7      667.41      648.20     21.00 o
  -6   1   7     3104.84     3114.06     53.78 o
  -5   1   7     3377.69     3447.62     78.88 o
  -4   1   7     1166.62     1125.54     25.64 o
  -3   1   7      450.84      377.32     12.86 o
  -2   1   7     1383.42     1344.97     28.80 o
  -1   1   7     4574.17     4435.27     65.63 o
   0   1   7     2050.96     1984.66     24.50 o
   1   1   7      420.51      347.30      7.06 o
   2   1   7     1833.18     1730.04     28.41 o
   3   1   7     2390.84     2458.41     32.05 o
   4   1   7      948.70      914.77     17.78 o
   5   1   7      324.58      310.13     15.53 o
   6   1   7      520.04      493.96     21.06 o
   7   1   7      622.71      609.43     35.46 o
   8   1   7      291.58      292.12     25.87 o
 -10   2   7        7.68        2.21      3.71 o
  -9   2   7        1.08       -1.51      2.88 o
  -8   2   7       28.17       22.42      4.78 o
  -7   2   7       76.43       69.76      6.80 o
  -6   2   7        0.01        0.97      1.86 o
  -5   2   7      143.51      122.31      6.27 o
  -4   2   7      195.86      192.26      7.77 o
  -3   2   7        0.08        0.28      1.32 o
  -2   2   7       10.74       11.48      1.93 o
  -1   2   7        2.07        3.15      1.13 o
   0   2   7       55.24       75.23      3.95 o
   1   2   7      162.58      151.50      5.84 o
   2   2   7       28.49       30.35      2.08 o
   3   2   7      287.55      281.10      6.76 o
   4   2   7     1547.23     1521.52     23.80 o
   5   2   7      299.81      267.64     10.62 o
   6   2   7       56.15       51.28      7.04 o
   7   2   7       95.35       84.05      9.45 o
   8   2   7        0.43       -1.56      7.23 o
 -10   3   7      140.71      143.58     11.73 o
  -9   3   7      103.18      103.33     10.41 o
  -8   3   7      518.72      488.70     18.77 o
  -7   3   7      837.71      823.74     23.63 o
  -6   3   7       11.14        9.30      2.82 o
  -5   3   7       28.10       29.40      3.11 o
  -4   3   7      399.13      353.43     13.21 o
  -3   3   7      838.94      859.27     17.54 o
  -2   3   7     2379.80     2371.36     24.77 o
  -1   3   7     2264.54     2256.03     42.09 o
   0   3   7      160.38      116.40      4.93 o
   1   3   7       15.85       13.83      2.23 o
   2   3   7     1133.68     1131.89     35.39 o
   3   3   7     1524.35     1494.77     22.34 o
   4   3   7      173.42      165.94      6.80 o
   5   3   7      357.19      363.93     12.21 o
   6   3   7      626.55      633.74     30.58 o
   7   3   7      263.15      249.86     15.85 o
   8   3   7      108.76      121.23     11.91 o
  -9   4   7       57.49       49.43     11.10 o
  -8   4   7       27.74       25.24      4.77 o
  -7   4   7        0.13       -2.18      2.40 o
  -6   4   7        3.98        0.93      1.77 o
  -5   4   7      145.43      140.18      6.45 o
  -4   4   7       19.67       19.13      2.18 o
  -3   4   7       47.87       55.91      5.27 o
  -2   4   7        5.15        4.86      1.35 o
  -1   4   7       76.87       61.12      3.49 o
   0   4   7        4.51        7.55      1.51 o
   1   4   7      192.32      206.30      6.82 o
   2   4   7       25.57       32.81      5.69 o
   3   4   7      727.16      729.77     11.26 o
   4   4   7      289.78      291.47     10.32 o
   5   4   7       28.25       31.47      5.21 o
   6   4   7        0.59        0.70      3.28 o
   7   4   7        3.42        2.43      3.67 o
  -9   5   7       18.42       18.30      7.34 o
  -8   5   7      384.87      358.96     27.25 o
  -7   5   7      536.40      598.42     33.55 o
  -6   5   7      261.17      272.97     10.75 o
  -5   5   7      688.88      709.78     14.86 o
  -4   5   7     1143.86     1202.84     23.86 o
  -3   5   7      761.35      734.79     12.76 o
  -2   5   7      563.70      571.81     11.17 o
  -1   5   7     1730.91     1715.29     26.16 o
   0   5   7     1005.80      979.72     14.71 o
   1   5   7      794.02      786.03     15.12 o
   2   5   7     1844.57     1960.44     32.35 o
   3   5   7      621.01      633.03     12.79 o
   4   5   7      145.15      146.72      7.42 o
   5   5   7      238.04      239.33     11.45 o
   6   5   7      292.27      310.10     16.31 o
   7   5   7       55.77       77.89     14.38 o
  -8   6   7        0.51       -0.95      4.03 o
  -7   6   7       75.61       74.12     12.00 o
  -6   6   7       19.10        9.00      5.21 o
  -5   6   7       55.57       62.19     10.00 o
  -4   6   7        5.47        5.38      1.14 o
  -3   6   7        3.29        1.52      1.06 o
  -2   6   7       75.58       75.24      3.82 o
  -1   6   7        0.03        1.96      1.86 o
   0   6   7      158.53      159.66      5.58 o
   1   6   7       50.56       39.20      4.06 o
   2   6   7       14.57       12.45      2.59 o
   3   6   7      143.89      131.72      6.39 o
   4   6   7       94.12       91.79     10.25 o
   5   6   7       13.75       14.10     10.41 o
   6   6   7       19.30       17.02      5.51 o
  -7   7   7      123.19      141.01     17.37 o
  -6   7   7      484.67      500.50     30.80 o
  -5   7   7     1441.05     1435.22     52.63 o
  -4   7   7      839.29      872.65     37.28 o
  -3   7   7       41.51       44.35      4.43 o
  -2   7   7      410.94      398.71     13.60 o
  -1   7   7      662.46      671.87     16.96 o
   0   7   7      488.43      518.56     14.95 o
   1   7   7      634.04      627.52     16.58 o
   2   7   7      364.92      390.33     18.53 o
   3   7   7      172.15      169.98     10.02 o
   4   7   7      339.25      325.76     18.56 o
   5   7   7      648.97      631.62     26.80 o
  -6   8   7       28.10       15.84      6.44 o
  -5   8   7        1.63       -4.76      4.76 o
  -4   8   7        0.22        5.47      4.12 o
  -3   8   7        7.83        5.77      3.81 o
  -2   8   7        0.74       -0.62      4.27 o
  -1   8   7       21.50       15.35      3.93 o
   0   8   7        7.33        9.60      7.23 o
   1   8   7       43.30       44.42      6.38 o
   2   8   7        0.59        0.39      3.58 o
   3   8   7       29.98       31.78      6.08 o
   4   8   7      143.27      134.55      9.84 o
  -3   9   7      205.63      204.96     24.01 o
  -2   9   7      118.07      135.20     19.50 o
  -1   9   7      265.72      280.08     26.77 o
   0   9   7       97.14       98.60     16.36 o
   1   9   7       23.64       20.47      9.35 o
 -10   0   8      424.35      433.95     29.01 o
  -9   0   8      544.52      526.82     30.30 o
  -8   0   8       11.96       11.96      5.49 o
  -7   0   8       48.57       49.86      8.38 o
  -6   0   8     1908.15     1862.59     54.14 o
  -5   0   8     2225.46     2394.29     61.82 o
  -4   0   8     2183.61     2181.13     57.40 o
  -3   0   8      925.06      840.80     30.24 o
  -2   0   8     1698.91     1609.83     45.70 o
  -1   0   8      536.49      482.08     22.06 o
   0   0   8     2964.56     2648.18     43.34 o
   1   0   8     6516.43     6546.49    109.73 o
   2   0   8     2935.91     3338.66     54.21 o
   3   0   8     2147.71     2106.13     41.15 o
   4   0   8     1288.72     1269.04     43.73 o
   5   0   8     1688.88     1544.72     56.08 o
   6   0   8      512.82      502.97     31.83 o
   7   0   8      179.75      178.52     20.06 o
   8   0   8       52.68       53.79     12.99 o
 -10   1   8       14.91       12.56      4.33 o
  -9   1   8       16.19       10.13      3.84 o
  -8   1   8       33.93       33.40      5.32 o
  -7   1   8      139.09      138.12      9.54 o
  -6   1   8      542.52      539.30     18.18 o
  -5   1   8       66.18       66.51      5.89 o
  -4   1   8      553.13      563.01     14.30 o
  -3   1   8       79.59       92.19      6.59 o
  -2   1   8      505.44      556.54     18.14 o
  -1   1   8       45.06       47.50      3.91 o
   0   1   8        2.87        0.51      0.96 o
   1   1   8      338.76      378.85      7.84 o
   2   1   8      105.69       95.45      4.75 o
   3   1   8        3.08        1.80      1.73 o
   4   1   8      517.06      506.67     14.98 o
   5   1   8      214.63      201.93     10.72 o
   6   1   8      155.01      154.86     10.03 o
   7   1   8        2.26        1.35      3.28 o
   8   1   8        3.39        2.28      3.62 o
 -10   2   8      251.96      250.01     15.48 o
  -9   2   8      145.50      139.16     10.88 o
  -8   2   8     1204.74     1199.48     31.92 o
  -7   2   8     1244.32     1257.51     31.29 o
  -6   2   8       66.99       69.22      7.72 o
  -5   2   8      634.99      640.87     34.85 o
  -4   2   8     1245.15     1222.68     28.06 o
  -3   2   8     1240.73     1233.21     25.30 o
  -2   2   8      428.91      390.47     11.21 o
  -1   2   8     2087.76     2174.65     43.31 o
   0   2   8     1116.49     1108.38     20.69 o
   1   2   8      496.16      425.94     10.69 o
   2   2   8     1414.20     1390.93     29.57 o
   3   2   8      169.94      179.07      6.81 o
   4   2   8      197.30      182.44      7.56 o
   5   2   8      706.53      678.96     24.40 o
   6   2   8      770.95      757.09     22.83 o
   7   2   8       65.78       64.07      8.77 o
   8   2   8      139.46      131.50     12.78 o
 -10   3   8        0.74       -1.16      4.35 o
  -9   3   8       37.99       34.93     13.32 o
  -8   3   8       31.78       31.44      5.22 o
  -7   3   8        6.95        4.03      3.48 o
  -6   3   8       61.88       48.08      6.81 o
  -5   3   8       89.24       77.28      6.22 o
  -4   3   8      106.22      100.92      5.93 o
  -3   3   8       21.02       26.96      2.77 o
  -2   3   8      230.57      271.23      9.95 o
  -1   3   8      268.17      312.40      7.66 o
   0   3   8       51.14       51.85      3.26 o
   1   3   8        0.24        1.17      1.42 o
   2   3   8        0.00        1.84      1.78 o
   3   3   8       31.11       32.68      2.85 o
   4   3   8        2.39        3.35      1.69 o
   5   3   8        0.52        1.05      3.24 o
   6   3   8        2.01        4.67      3.15 o
   7   3   8       99.52       78.22      7.94 o
  -9   4   8      259.50      257.89     23.91 o
  -8   4   8      680.01      701.30     22.69 o
  -7   4   8      847.21      884.41     24.63 o
  -6   4   8      184.45      190.72     10.04 o
  -5   4   8       21.28       18.98      3.54 o
  -4   4   8     2085.97     2047.33     27.49 o
  -3   4   8     1724.35     1726.23     23.63 o
  -2   4   8      439.39      433.89      8.35 o
  -1   4   8      716.42      707.55     12.22 o
   0   4   8     1636.93     1674.68     21.61 o
   1   4   8      278.26      278.95      8.87 o
   2   4   8       34.42       39.72      3.62 o
   3   4   8      489.53      505.25     10.59 o
   4   4   8       93.55       83.76      5.87 o
   5   4   8      184.68      190.70     10.67 o
   6   4   8      364.94      388.58     16.25 o
   7   4   8      241.95      243.32     13.63 o
  -9   5   8        2.78       -5.35      5.35 o
  -8   5   8      328.16      328.07     26.38 o
  -7   5   8      109.32       96.29     13.21 o
  -6   5   8       61.50       53.34      8.72 o
  -5   5   8      346.39      361.75     12.63 o
  -4   5   8      454.13      467.26     11.33 o
  -3   5   8        1.01       -0.87      1.14 o
  -2   5   8       17.59       12.58      1.82 o
  -1   5   8      153.47      151.78      5.84 o
   0   5   8       44.54       42.91      3.08 o
   1   5   8      249.02      222.26     11.20 o
   2   5   8      526.03      502.24     12.55 o
   3   5   8      356.68      353.58     16.99 o
   4   5   8      530.36      468.99     18.78 o
   5   5   8       24.76       23.63      4.45 o
   6   5   8       27.59       30.75      7.14 o
  -8   6   8       26.49       33.00      9.26 o
  -7   6   8      159.45      170.47     18.58 o
  -6   6   8      197.50      197.10     18.88 o
  -5   6   8     1272.72     1198.89     46.76 o
  -4   6   8     1534.14     1577.45     35.34 o
  -3   6   8      461.82      461.55     17.97 o
  -2   6   8      111.03      117.12      5.11 o
  -1   6   8     1063.34     1076.26     17.36 o
   0   6   8      886.63      914.95     19.52 o
   1   6   8      441.71      463.87     13.70 o
   2   6   8     1119.84     1117.18     23.35 o
   3   6   8      829.26      800.00     25.06 o
   4   6   8      470.58      448.63     19.19 o
   5   6   8      407.58      414.99     60.78 o
   6   6   8      336.92      354.76     21.05 o
  -7   7   8        5.01        5.77      5.12 o
  -6   7   8      137.07      122.73     15.87 o
  -5   7   8      226.17      220.04     19.50 o
  -4   7   8       10.99        5.71      4.65 o
  -3   7   8       57.61       49.92     11.10 o
  -2   7   8        4.05        6.17      5.66 o
  -1   7   8        1.52       -0.38      1.64 o
   0   7   8       92.03       85.44      6.19 o
   1   7   8       68.38       67.54      5.64 o
   2   7   8        1.91        1.51      3.48 o
   3   7   8        7.93        7.01      4.26 o
   4   7   8        0.02       -4.30      4.30 o
   5   7   8       91.79      105.05     11.63 o
  -5   8   8      139.12      151.79     16.66 o
  -4   8   8       54.26       64.66     10.59 o
  -3   8   8       47.70       54.18      9.35 o
  -2   8   8      241.27      236.43     36.64 o
  -1   8   8      445.49      425.06     23.74 o
   0   8   8      427.48      477.83     33.66 o
   1   8   8      148.35      146.80     14.29 o
   2   8   8      152.43      138.39     11.80 o
   3   8   8      425.85      429.94     25.43 o
  -3   9   8        0.06       -5.41      6.92 o
  -2   9   8       10.41        0.73      6.48 o
  -1   9   8        0.65        6.30      7.88 o
   0   9   8       10.75       10.74      7.89 o
 -10   1   9      131.35      124.36     11.08 o
  -9   1   9        3.41        5.84      3.55 o
  -8   1   9      333.35      338.30     18.53 o
  -7   1   9     1203.88     1196.38     31.05 o
  -6   1   9      423.05      410.30     16.21 o
  -5   1   9      274.27      264.45     12.18 o
  -4   1   9     1005.28      966.19     24.85 o
  -3   1   9      908.78      846.67     18.47 o
  -2   1   9      586.74      572.88     14.62 o
  -1   1   9     1791.34     1612.62     34.46 o
   0   1   9     2383.41     2361.71     36.39 o
   1   1   9     2361.04     2423.92     30.22 o
   2   1   9     2273.81     2215.79     45.19 o
   3   1   9      648.36      633.20     16.53 o
   4   1   9      199.54      189.88      9.32 o
   5   1   9      569.36      589.04     23.76 o
   6   1   9      671.57      673.92     28.97 o
   7   1   9      226.21      210.32     18.95 o
   8   1   9      153.87      160.68     14.38 o
 -10   2   9       16.38       14.39     11.67 o
  -9   2   9      125.60      115.72     10.76 o
  -8   2   9      473.60      452.70     19.75 o
  -7   2   9       40.96       39.42      5.60 o
  -6   2   9      151.10      135.26      9.10 o
  -5   2   9        0.10       -0.10      1.83 o
  -4   2   9       72.87       83.16      6.85 o
  -3   2   9       82.56       89.15      5.67 o
  -2   2   9       52.63       54.61      3.82 o
  -1   2   9       17.98       21.25      3.49 o
   0   2   9       91.64       69.29      3.91 o
   1   2   9      836.89      891.28     17.15 o
   2   2   9      312.58      328.32     11.82 o
   3   2   9      196.83      184.71      7.04 o
   4   2   9       70.77       69.35      5.65 o
   5   2   9      367.88      328.52     27.70 o
   6   2   9      212.21      191.67     14.26 o
   7   2   9        2.99        1.71      4.07 o
 -10   3   9      323.23      334.71     27.90 o
  -9   3   9      384.41      374.02     17.88 o
  -8   3   9      863.80      874.63     26.81 o
  -7   3   9     1521.96     1594.64     36.73 o
  -6   3   9      207.18      203.29     11.02 o
  -5   3   9       56.01       54.16      4.56 o
  -4   3   9     2938.01     2826.15     50.85 o
  -3   3   9     3391.81     3428.87     58.12 o
  -2   3   9      889.08      884.06     21.19 o
  -1   3   9      585.27      610.98     12.64 o
   0   3   9      309.05      324.70      8.59 o
   1   3   9       26.31       26.99      3.18 o
   2   3   9      102.51      129.99      9.72 o
   3   3   9     1668.03     1653.14     24.02 o
   4   3   9      531.60      545.79     14.45 o
   5   3   9       83.15       75.58      8.88 o
   6   3   9      187.38      209.27     13.93 o
   7   3   9      117.49      103.20      9.28 o
  -9   4   9       31.39       26.66      9.44 o
  -8   4   9       16.82       10.40      3.91 o
  -7   4   9       23.27       21.01      4.13 o
  -6   4   9       27.34       31.73      4.57 o
  -5   4   9        8.54        5.44      2.82 o
  -4   4   9       77.91       62.75      4.74 o
  -3   4   9        0.02        1.75      1.77 o
  -2   4   9        1.98        2.78      1.08 o
  -1   4   9      314.36      336.85     10.53 o
   0   4   9      463.34      442.46     11.68 o
   1   4   9       53.02       52.71      4.27 o
   2   4   9       32.61       34.57      4.35 o
   3   4   9       55.87       59.33      5.78 o
   4   4   9        0.13        2.22      3.36 o
   5   4   9        3.15        5.03      2.80 o
   6   4   9       30.65       31.33      5.30 o
   7   4   9       58.95       58.87      7.06 o
  -8   5   9      194.53      227.92     22.03 o
  -7   5   9      526.61      497.73     31.22 o
  -6   5   9      562.45      621.98     18.95 o
  -5   5   9      501.97      494.41     16.16 o
  -4   5   9      521.26      532.97     14.48 o
  -3   5   9      682.46      681.28     12.02 o
  -2   5   9      209.44      222.01      8.66 o
  -1   5   9      565.64      547.68     12.27 o
   0   5   9     1130.87     1071.07     21.62 o
   1   5   9      475.16      502.90     15.24 o
   2   5   9      383.36      409.87     21.52 o
   3   5   9      523.95      509.67     25.86 o
   4   5   9      419.38      421.14     15.32 o
   5   5   9      118.38      130.58      9.16 o
   6   5   9      329.71      330.60     20.36 o
  -8   6   9      101.79      100.79     15.28 o
  -7   6   9        0.01       -3.08      4.81 o
  -6   6   9       65.06       65.07     11.44 o
  -5   6   9        0.02        0.04      4.09 o
  -4   6   9       93.72       83.02      7.07 o
  -3   6   9       86.11       82.55      6.91 o
  -2   6   9      248.12      219.76     15.45 o
  -1   6   9       49.74       42.13      4.69 o
   0   6   9        1.95        4.11      2.03 o
   1   6   9       12.23       12.72      2.84 o
   2   6   9       26.00       32.51      4.14 o
   3   6   9       69.42       76.21      8.38 o
   4   6   9        1.56       -5.27      5.27 o
   5   6   9        1.17       12.39      8.39 o
  -7   7   9      104.78      103.94     14.88 o
  -6   7   9      646.29      622.03     35.53 o
  -5   7   9      226.21      271.10     22.14 o
  -4   7   9       76.61       77.66     11.07 o
  -3   7   9      133.47      140.19      8.90 o
  -2   7   9      413.67      434.20     16.40 o
  -1   7   9      401.74      400.59     14.14 o
   0   7   9      683.74      684.29     19.05 o
   1   7   9      850.77      822.77     28.43 o
   2   7   9      415.60      425.88     20.67 o
   3   7   9      321.58      329.71     18.59 o
   4   7   9      120.72      104.25     11.16 o
  -5   8   9       12.15        4.57      4.81 o
  -4   8   9       77.32       62.04     10.46 o
  -3   8   9       83.23       75.14     10.82 o
  -2   8   9        0.08        3.66      7.83 o
  -1   8   9        4.29        7.88      3.86 o
   0   8   9       10.12       -1.76      8.01 o
   1   8   9       97.34      110.20     21.82 o
   2   8   9       11.44        8.10      4.83 o
 -10   0  10      150.74      121.05     15.89 o
  -9   0  10        6.32        5.67      5.08 o
  -8   0  10       10.01        2.92      4.46 o
  -7   0  10      119.57      140.40     14.41 o
  -6   0  10      775.35      751.88     32.92 o
  -5   0  10      814.82      795.18     41.49 o
  -4   0  10     2418.88     2418.23     65.58 o
  -3   0  10       75.69       55.42      8.29 o
  -2   0  10       30.67       63.06      8.77 o
  -1   0  10      768.25      742.52     31.40 o
   0   0  10     3373.08     3425.44     79.42 o
   1   0  10     1791.93     1841.08     35.75 o
   2   0  10      132.25      127.88     14.00 o
   3   0  10      482.25      466.79     27.90 o
   4   0  10      354.40      406.87     27.27 o
   5   0  10      603.03      616.74     35.59 o
   6   0  10      216.36      232.31     22.70 o
   7   0  10       87.87      108.58     16.78 o
 -10   1  10       55.16       35.92     14.94 o
  -9   1  10       15.72        4.75      5.29 o
  -8   1  10      301.85      284.92     15.31 o
  -7   1  10       61.21       71.63      7.42 o
  -6   1  10      142.83      129.93      9.27 o
  -5   1  10        9.96        6.03      2.90 o
  -4   1  10       67.03       61.85      6.18 o
  -3   1  10       38.53       49.62      5.67 o
  -2   1  10       18.52       22.40      4.13 o
  -1   1  10      507.73      595.40     19.67 o
   0   1  10      165.36      175.90      7.58 o
   1   1  10      819.88      812.53     25.57 o
   2   1  10      328.36      347.39     12.15 o
   3   1  10       54.31       61.04      7.60 o
   4   1  10       12.08       14.26      3.24 o
   5   1  10       26.71       20.12      5.52 o
   6   1  10       34.30       22.72      7.12 o
   7   1  10        2.88        2.47      4.61 o
 -10   2  10      571.55      520.86     22.93 o
  -9   2  10      719.06      714.53     36.67 o
  -8   2  10      233.85      237.85     13.83 o
  -7   2  10      675.52      684.60     22.85 o
  -6   2  10      739.09      731.79     31.01 o
  -5   2  10      518.10      513.45     18.71 o
  -4   2  10      642.28      638.34     20.41 o
  -3   2  10     2634.36     2458.74     46.64 o
  -2   2  10      564.86      551.78     18.73 o
  -1   2  10     1078.10     1042.14     62.58 o
   0   2  10     2916.19     2851.95     42.58 o
   1   2  10      322.61      320.48     11.83 o
   2   2  10       26.58       25.65      3.91 o
   3   2  10      823.02      799.51     20.53 o
   4   2  10     1591.86     1585.57     30.14 o
   5   2  10       46.71       53.14      7.57 o
   6   2  10       96.66       92.90     10.45 o
   7   2  10      388.56      351.91     23.12 o
  -9   3  10        0.11        1.08      5.48 o
  -8   3  10        0.24        1.53      3.06 o
  -7   3  10       72.61       74.90      9.71 o
  -6   3  10      203.85      205.64     11.52 o
  -5   3  10       67.81       65.93     10.56 o
  -4   3  10      143.58      139.32      9.42 o
  -3   3  10        1.47        4.36      2.30 o
  -2   3  10       45.43       40.27      5.17 o
  -1   3  10        4.34        1.32      2.72 o
   0   3  10      156.97      153.89      8.27 o
   1   3  10        0.67        1.09      2.31 o
   2   3  10       58.58       60.83      5.66 o
   3   3  10       13.64       14.83      3.53 o
   4   3  10       60.22       62.16      8.04 o
   5   3  10        9.59        7.34      8.52 o
   6   3  10        1.93       -4.62      4.62 o
   7   3  10       37.86       40.26      7.73 o
  -9   4  10      472.21      495.66     34.15 o
  -8   4  10      467.98      464.14     18.93 o
  -7   4  10      738.62      759.12     32.32 o
  -6   4  10      620.99      625.02     20.46 o
  -5   4  10      174.55      184.47      8.48 o
  -4   4  10     1092.01     1010.53     27.57 o
  -3   4  10      594.07      568.25     13.71 o
  -2   4  10      558.54      563.82     10.43 o
  -1   4  10     1312.44     1290.46     30.97 o
   0   4  10      760.66      764.41     19.55 o
   1   4  10       46.75       50.85      5.16 o
   2   4  10      229.83      228.52     15.38 o
   3   4  10     1720.10     1694.98     33.31 o
   4   4  10      600.55      620.99     19.36 o
   5   4  10      162.01      168.72     13.01 o
   6   4  10      142.61      130.95     12.18 o
  -8   5  10        0.47       -6.05      6.05 o
  -7   5  10       13.96       22.57      8.10 o
  -6   5  10      123.77      127.53     14.30 o
  -5   5  10        0.28        1.01      4.00 o
  -4   5  10      112.91      111.92      8.60 o
  -3   5  10       32.74       33.26      2.90 o
  -2   5  10      120.65      124.64      6.71 o
  -1   5  10       52.84       34.13      4.15 o
   0   5  10      764.60      759.31     19.69 o
   1   5  10      106.64       92.02      6.73 o
   2   5  10       48.77       49.45      5.33 o
   3   5  10       45.76       47.67      5.37 o
   4   5  10       24.73       26.66      4.51 o
   5   5  10        2.41       -0.53      3.35 o
   6   5  10       76.18       70.32     14.90 o
  -7   6  10       59.43       49.20     10.69 o
  -6   6  10      486.65      481.91     30.93 o
  -5   6  10      723.96      683.83     35.42 o
  -4   6  10       95.73       93.28     24.41 o
  -3   6  10      152.95      157.95     10.17 o
  -2   6  10      114.57      132.24     21.10 o
  -1   6  10      136.19      141.22     12.63 o
   0   6  10      527.62      533.23     16.23 o
   1   6  10      816.21      809.06     24.36 o
   2   6  10      473.84      487.88     16.08 o
   3   6  10      141.21      155.42     12.79 o
   4   6  10      301.53      325.93     19.14 o
   5   6  10      176.69      177.78     21.76 o
  -6   7  10      108.40       81.59     13.18 o
  -5   7  10       13.07       14.06      6.08 o
  -4   7  10       22.78       17.53      6.04 o
  -3   7  10       14.15        9.16      6.06 o
  -2   7  10       24.95       16.59      5.01 o
  -1   7  10        3.53        1.88      2.76 o
   0   7  10       24.05       17.42      3.39 o
   1   7  10       11.62        5.50      4.93 o
   2   7  10        7.20        9.12      4.35 o
   3   7  10        0.25        0.12      4.29 o
  -4   8  10      301.60      283.29     22.66 o
  -3   8  10      333.97      333.67     23.49 o
  -2   8  10      686.34      738.46     27.47 o
  -1   8  10      409.84      429.87     19.91 o
   0   8  10       98.08      104.87     17.43 o
   1   8  10      300.72      275.92     26.74 o
   2   8  10      338.98      351.65     19.87 o
 -10   1  11       72.99       90.13      9.79 o
  -9   1  11      659.35      640.86     24.96 o
  -8   1  11      349.98      374.19     17.97 o
  -7   1  11      178.42      172.57     11.50 o
  -6   1  11      947.65      871.31     26.05 o
  -5   1  11      900.56      898.41     31.68 o
  -4   1  11      286.21      290.66     13.95 o
  -3   1  11      767.59      716.22     22.55 o
  -2   1  11      411.39      385.28     16.07 o
  -1   1  11      196.80      182.66     11.18 o
   0   1  11     1267.01     1259.05     22.81 o
   1   1  11     1120.85     1104.49     18.32 o
   2   1  11       61.04       40.10      5.26 o
   3   1  11       20.25       23.12      5.36 o
   4   1  11      424.19      440.87     20.92 o
   5   1  11      480.97      515.50     23.68 o
   6   1  11      334.46      364.95     20.84 o
   7   1  11      394.84      381.26     33.77 o
  -9   2  11       60.63       46.09      7.11 o
  -8   2  11       14.32       19.79      4.71 o
  -7   2  11      313.36      272.70     14.41 o
  -6   2  11      615.82      583.32     20.78 o
  -5   2  11        4.53        3.37      3.57 o
  -4   2  11      259.17      258.67     13.15 o
  -3   2  11        6.40        4.93      2.39 o
  -2   2  11        4.28        7.43      3.03 o
  -1   2  11      185.93      210.32      9.53 o
   0   2  11      251.94      230.67     10.28 o
   1   2  11       51.67       48.47      5.80 o
   2   2  11       46.93       39.39      4.79 o
   3   2  11       33.33       34.11      5.90 o
   4   2  11       11.84       17.46      5.16 o
   5   2  11       13.79       10.12      5.58 o
   6   2  11       20.90       19.38      5.44 o
  -9   3  11      416.02      425.23     19.79 o
  -8   3  11      135.75      146.36     17.00 o
  -7   3  11      316.57      315.06     15.43 o
  -6   3  11      624.69      610.05     22.95 o
  -5   3  11      211.39      202.63     13.27 o
  -4   3  11     1075.68     1019.04     28.14 o
  -3   3  11     2990.30     2955.88     81.19 o
  -2   3  11     1777.53     1725.82     38.40 o
  -1   3  11      327.30      321.53     23.66 o
   0   3  11      469.77      476.76     18.15 o
   1   3  11      999.71      936.62     32.49 o
   2   3  11     1290.73     1291.68     34.14 o
   3   3  11     2135.88     2090.60     38.29 o
   4   3  11      793.59      801.73     28.71 o
   5   3  11       23.56       31.13      6.42 o
   6   3  11       44.68       58.84     13.38 o
  -9   4  11        2.23        1.43      5.52 o
  -8   4  11        0.68       -3.93      6.93 o
  -7   4  11        2.15        1.95      2.41 o
  -6   4  11      214.32      228.56     12.40 o
  -5   4  11      108.91      106.25      9.44 o
  -4   4  11        0.06       -0.05      1.67 o
  -3   4  11       19.27       18.53      2.51 o
  -2   4  11      185.63      166.27     10.47 o
  -1   4  11       12.60        8.69      4.77 o
   0   4  11       85.17       80.28      6.50 o
   1   4  11       23.22       18.94      3.68 o
   2   4  11      122.06      119.62      8.25 o
   3   4  11       31.51       29.28      5.69 o
   4   4  11       12.95        9.32      3.26 o
   5   4  11       66.64       85.03     14.02 o
   6   4  11      123.24      112.41     11.54 o
  -8   5  11      138.48      116.02     16.18 o
  -7   5  11      506.93      471.79     31.71 o
  -6   5  11      298.38      314.80     14.38 o
  -5   5  11       61.49       69.37      6.78 o
  -4   5  11      112.32      116.47      9.09 o
  -3   5  11      539.77      531.02     19.83 o
  -2   5  11      237.46      245.67     12.80 o
  -1   5  11      464.12      478.70     17.26 o
   0   5  11     1003.53     1065.61     37.14 o
   1   5  11      401.41      399.60     14.69 o
   2   5  11      335.61      361.03     14.41 o
   3   5  11      285.32      280.54     12.98 o
   4   5  11      121.96       96.95      9.64 o
   5   5  11       85.54       91.35     16.84 o
  -7   6  11       16.16       26.06      8.67 o
  -6   6  11        9.61        7.76      6.12 o
  -5   6  11        3.19       -0.40      4.25 o
  -4   6  11        4.21       -1.07      4.18 o
  -3   6  11       11.16        9.08      3.40 o
  -2   6  11        4.21        2.30      2.39 o
  -1   6  11       65.10       50.18      5.19 o
   0   6  11        2.27        0.53      1.96 o
   1   6  11        3.69        0.59      2.03 o
   2   6  11       39.51       32.93      4.75 o
   3   6  11       13.82        1.92      7.86 o
   4   6  11       56.27       44.52     12.32 o
  -6   7  11      159.34      174.80     19.38 o
  -5   7  11      250.54      239.73     21.70 o
  -4   7  11      462.96      459.67     29.11 o
  -3   7  11       76.50       78.63      7.52 o
  -2   7  11       71.50       80.92      7.05 o
  -1   7  11      271.11      265.19     15.01 o
   0   7  11      359.09      351.67     18.99 o
   1   7  11      310.89      336.55     21.85 o
   2   7  11       37.34       31.01      6.12 o
   3   7  11        4.16        8.91      4.81 o
  -4   8  11       10.25       11.70      5.55 o
  -3   8  11        1.42        2.44      3.28 o
  -2   8  11        0.00        2.66      2.25 o
  -1   8  11        9.15        7.74      7.25 o
   0   8  11        0.13        0.90      7.44 o
   1   8  11        6.43        0.13      7.23 o
  -9   0  12      519.31      573.22     34.21 o
  -8   0  12      337.52      376.51     25.97 o
  -7   0  12      118.84      132.18     14.79 o
  -6   0  12     2492.87     2465.71     71.72 o
  -5   0  12     1804.93     1802.68     58.71 o
  -4   0  12       38.54       36.04      7.88 o
  -3   0  12       75.87       87.51     11.35 o
  -2   0  12      621.68      605.07     30.60 o
  -1   0  12      528.69      535.87     28.83 o
   0   0  12      191.12      176.43     16.78 o
   1   0  12      907.80      808.49     37.87 o
   2   0  12      158.58      171.78     16.20 o
   3   0  12      118.61      145.05     16.82 o
   4   0  12      221.53      219.15     21.68 o
   5   0  12      322.52      372.28     29.55 o
   6   0  12      147.26      132.21     18.34 o
  -9   1  12        0.05       -0.77      5.49 o
  -8   1  12        0.15        2.12      2.56 o
  -7   1  12       41.93       34.75      5.69 o
  -6   1  12       17.97       10.26      4.27 o
  -5   1  12       58.86       53.66      6.64 o
  -4   1  12       15.26       22.12      4.46 o
  -3   1  12        8.21        8.60      3.68 o
  -2   1  12      139.94      147.48     15.54 o
  -1   1  12        6.25        8.27      2.32 o
   0   1  12       12.87        7.29      1.97 o
   1   1  12       91.41       93.53      4.94 o
   2   1  12       18.38       17.23      3.36 o
   3   1  12        6.16        5.87      7.72 o
   4   1  12       25.24       24.59      5.93 o
   5   1  12       66.81       47.67     12.09 o
   6   1  12      184.99      189.25     15.46 o
  -9   2  12      148.10      162.63     12.66 o
  -8   2  12      119.64      105.08     15.32 o
  -7   2  12      565.91      524.02     20.99 o
  -6   2  12      403.16      396.71     17.46 o
  -5   2  12      586.61      564.93     21.19 o
  -4   2  12      207.84      197.89     24.03 o
  -3   2  12     1194.76     1186.37     31.55 o
  -2   2  12     1840.96     1808.46     41.02 o
  -1   2  12      934.38      881.54     18.31 o
   0   2  12      297.68      323.41     12.73 o
   1   2  12      242.20      230.46     10.80 o
   2   2  12     1366.15     1321.55     28.35 o
   3   2  12      692.67      714.70     20.44 o
   4   2  12      344.03      401.06     24.77 o
   5   2  12      268.06      273.47     24.10 o
   6   2  12      239.23      206.74     22.11 o
  -9   3  12       31.99       19.22      5.25 o
  -8   3  12        0.45        1.00      2.85 o
  -7   3  12       39.48       33.39      5.64 o
  -6   3  12        0.35        2.72      2.58 o
  -5   3  12      171.90      166.10     13.68 o
  -4   3  12        3.50       -0.83      3.89 o
  -3   3  12       94.13      103.11     12.07 o
  -2   3  12      171.71      166.09     20.37 o
  -1   3  12        0.03       -1.55      2.52 o
   0   3  12      134.23      132.62      8.40 o
   1   3  12       25.80       25.64      4.10 o
   2   3  12       15.90        9.79      3.91 o
   3   3  12        4.78        0.41      3.08 o
   4   3  12       22.27       15.34      5.11 o
   5   3  12        0.26        8.70      5.96 o
   6   3  12        6.42        3.15      8.30 o
  -8   4  12       46.26       45.12      6.80 o
  -7   4  12      210.33      206.98     12.68 o
  -6   4  12      870.96      868.92     26.56 o
  -5   4  12        6.18        4.24      3.05 o
  -4   4  12      136.84      129.43     10.03 o
  -3   4  12     2263.88     2207.44     46.67 o
  -2   4  12     2067.78     2030.11     44.30 o
  -1   4  12      234.39      251.91     11.70 o
   0   4  12      381.70      381.58     15.54 o
   1   4  12      976.51      977.14     24.56 o
   2   4  12      293.41      299.08     13.31 o
   3   4  12      719.92      742.24     22.02 o
   4   4  12      403.40      407.71     16.48 o
   5   4  12       21.06       13.67      9.02 o
  -8   5  12       13.09        9.58      6.04 o
  -7   5  12        0.00        3.59      5.56 o
  -6   5  12       86.84       87.43     12.44 o
  -5   5  12       36.08       29.43      5.41 o
  -4   5  12       26.49       21.35      4.46 o
  -3   5  12       19.00       20.53      6.60 o
  -2   5  12       15.44       14.17      3.99 o
  -1   5  12        3.15        1.28      2.39 o
   0   5  12        0.81       -0.02      2.34 o
   1   5  12       36.95       28.55      5.43 o
   2   5  12       10.41       10.11      3.69 o
   3   5  12       13.21        6.27      3.31 o
   4   5  12       31.38       11.69      3.59 o
  -7   6  12      375.14      416.30     30.82 o
  -6   6  12      433.94      463.13     31.36 o
  -5   6  12      470.52      500.95     20.40 o
  -4   6  12      193.90      173.75     11.80 o
  -3   6  12      100.68       97.77      8.96 o
  -2   6  12       24.52       28.35      6.94 o
  -1   6  12      207.69      225.13     15.27 o
   0   6  12      643.99      613.20     19.10 o
   1   6  12      219.64      220.07     11.36 o
   2   6  12       75.85       95.75     10.78 o
   3   6  12       38.16       53.77     12.30 o
  -5   7  12       18.86       24.26      7.37 o
  -4   7  12       24.99       20.78      6.86 o
  -3   7  12       49.63       43.04     10.08 o
  -2   7  12       29.01       24.65      4.44 o
  -1   7  12        0.24       -0.18      2.51 o
   0   7  12       19.81       26.42      6.17 o
   1   7  12       14.98       25.19      6.39 o
   2   7  12       42.14       44.89      8.21 o
  -9   1  13      545.69      539.34     23.82 o
  -8   1  13      371.10      389.84     19.11 o
  -7   1  13      250.00      281.48     15.68 o
  -6   1  13      411.81      398.24     21.78 o
  -5   1  13      739.36      721.67     25.12 o
  -4   1  13      360.20      379.86     17.52 o
  -3   1  13      263.20      224.82     22.27 o
  -2   1  13      663.14      670.33     29.84 o
  -1   1  13      925.18      968.87     18.25 o
   0   1  13      826.30      804.18     16.01 o
   1   1  13      596.81      574.89     17.48 o
   2   1  13      266.45      297.47     12.44 o
   3   1  13       79.48       86.29     18.26 o
   4   1  13      236.79      195.95     14.99 o
   5   1  13      538.67      537.12     26.02 o
   6   1  13      254.46      278.31     19.34 o
  -9   2  13        0.53        2.24      4.88 o
  -8   2  13        4.95        0.14      3.16 o
  -7   2  13        2.75        8.63      3.78 o
  -6   2  13       91.87       90.21      9.45 o
  -5   2  13        8.04        2.47      3.25 o
  -4   2  13       35.82       38.34      5.61 o
  -3   2  13        8.32        4.02      3.16 o
  -2   2  13       34.27       32.12      5.45 o
  -1   2  13      178.56      165.82      6.82 o
   0   2  13      702.45      707.18     19.94 o
   1   2  13      382.61      337.04     14.65 o
   2   2  13       65.94       61.50      6.17 o
   3   2  13      117.01       99.04      7.83 o
   4   2  13       39.03       34.99      6.70 o
   5   2  13        0.07       -4.02      5.71 o
  -9   3  13       57.05       71.42      8.78 o
  -8   3  13       59.34       61.35     12.62 o
  -7   3  13      170.93      177.50     12.42 o
  -6   3  13      483.64      475.91     16.29 o
  -5   3  13      250.85      249.29     14.51 o
  -4   3  13      694.72      705.60     24.58 o
  -3   3  13     1371.38     1393.62     36.20 o
  -2   3  13      376.79      369.71     17.42 o
  -1   3  13        3.53        2.79      2.69 o
   0   3  13      294.91      307.33     13.30 o
   1   3  13     1354.28     1360.78     30.10 o
   2   3  13      589.81      615.77     19.54 o
   3   3  13      425.57      438.21     16.72 o
   4   3  13      413.47      425.44     22.01 o
   5   3  13      118.35      130.47     13.10 o
  -8   4  13        9.26       25.73      7.55 o
  -7   4  13       64.36       55.01      7.10 o
  -6   4  13      132.39      119.76     12.66 o
  -5   4  13       88.61       79.00      8.45 o
  -4   4  13       53.16       43.72      9.15 o
  -3   4  13      194.14      182.20     12.10 o
  -2   4  13       38.90       43.05      6.21 o
  -1   4  13      625.31      645.74     28.46 o
   0   4  13       23.16       14.38      3.59 o
   1   4  13        1.71        0.08      2.98 o
   2   4  13       91.71       87.00      8.78 o
   3   4  13        1.19        0.98      2.85 o
   4   4  13       42.75       39.20      5.82 o
  -7   5  13      194.08      202.40     21.22 o
  -6   5  13      269.79      244.79     22.71 o
  -5   5  13      453.20      434.76     19.73 o
  -4   5  13      194.16      222.07     13.80 o
  -3   5  13      593.55      544.56     21.46 o
  -2   5  13      713.58      741.15     25.37 o
  -1   5  13      199.73      199.26     10.99 o
   0   5  13      349.41      357.10     14.88 o
   1   5  13      382.07      371.61     15.38 o
   2   5  13       42.98       37.37      5.99 o
   3   5  13        4.12        3.25      4.09 o
   4   5  13      259.31      252.96     13.48 o
  -6   6  13        2.55       15.36      6.90 o
  -5   6  13       55.82       54.92      7.27 o
  -4   6  13        9.86        9.83      3.97 o
  -3   6  13       70.48       58.27      7.47 o
  -2   6  13      128.94      124.69      9.66 o
  -1   6  13      153.08      140.13      9.32 o
   0   6  13        3.42        2.30      2.86 o
   1   6  13        9.50        2.80      2.68 o
   2   6  13        0.30       -0.56      4.22 o
   3   6  13        1.51        5.13      4.86 o
  -4   7  13       84.06      110.52     14.91 o
  -3   7  13       13.44       13.13      5.85 o
  -2   7  13      275.70      250.97     15.09 o
  -1   7  13      495.04      517.31     22.00 o
   0   7  13      256.41      256.99     17.36 o
   1   7  13      187.48      207.61     51.21 o
  -9   0  14      100.94       91.96     14.35 o
  -8   0  14      497.51      495.12     31.59 o
  -7   0  14      351.93      342.83     25.14 o
  -6   0  14      694.72      637.74     24.52 o
  -5   0  14      513.79      460.92     28.89 o
  -4   0  14      630.89      657.53     34.62 o
  -3   0  14      433.09      461.05     28.78 o
  -2   0  14     1100.59     1096.56     46.39 o
  -1   0  14     1677.76     1750.20     38.81 o
   0   0  14      662.03      651.23     21.07 o
   1   0  14     1015.72     1048.10     27.69 o
   2   0  14      530.79      532.78     33.74 o
   3   0  14       94.28       91.97     14.71 o
   4   0  14        9.85       18.78      7.76 o
   5   0  14      224.27      195.96     22.92 o
  -9   1  14        0.02        4.33      3.79 o
  -8   1  14      126.05      112.54     11.57 o
  -7   1  14        9.70       -0.15      9.90 o
  -6   1  14      204.89      178.24     12.76 o
  -5   1  14       62.77       50.36      8.76 o
  -4   1  14       14.82       12.93      3.98 o
  -3   1  14       51.35       49.00      8.11 o
  -2   1  14      148.92      164.79     12.20 o
  -1   1  14       47.59       44.78      3.86 o
   0   1  14       88.14       86.96      5.15 o
   1   1  14        0.02        3.14      3.33 o
   2   1  14       24.25       26.60      5.89 o
   3   1  14       50.91       45.55      7.54 o
   4   1  14       39.85       32.24      6.86 o
   5   1  14        1.53       -3.42     13.78 o
  -9   2  14      331.38      327.65     18.68 o
  -8   2  14      241.47      250.28     15.67 o
  -7   2  14      165.76      166.77     12.49 o
  -6   2  14      173.79      196.74     13.62 o
  -5   2  14      388.55      397.27     19.03 o
  -4   2  14       99.59      104.34      9.64 o
  -3   2  14      849.46      855.21     28.32 o
  -2   2  14      938.00      902.23     29.40 o
  -1   2  14        9.78        7.39      1.74 o
   0   2  14      212.52      218.40     12.47 o
   1   2  14      739.49      711.51     20.90 o
   2   2  14      349.75      364.03     16.44 o
   3   2  14       89.00       99.64      8.15 o
   4   2  14      490.43      520.67     25.40 o
   5   2  14      191.42      188.20     15.70 o
  -8   3  14        9.41        3.50      3.55 o
  -7   3  14      133.98      125.21     10.70 o
  -6   3  14        6.77       -2.91      3.78 o
  -5   3  14      339.31      314.71     16.94 o
  -4   3  14       84.28       81.47      8.47 o
  -3   3  14       69.89       53.77      7.57 o
  -2   3  14      121.01      107.28      9.86 o
  -1   3  14      131.08      125.27      8.79 o
   0   3  14       99.85       91.52      7.67 o
   1   3  14        3.90        8.12      3.28 o
   2   3  14        0.41       -0.72      2.93 o
   3   3  14       49.05       49.65      7.61 o
   4   3  14       53.12       64.76     10.41 o
  -8   4  14      497.91      514.23     35.52 o
  -7   4  14      233.36      233.79     20.01 o
  -6   4  14      173.63      184.94     11.09 o
  -5   4  14      100.75       91.92      9.37 o
  -4   4  14      478.65      503.48     21.35 o
  -3   4  14      478.64      470.38     20.57 o
  -2   4  14      161.33      170.62     12.27 o
  -1   4  14       51.27       61.83      6.69 o
   0   4  14       33.64       25.46      4.80 o
   1   4  14      311.38      325.24     14.56 o
   2   4  14      241.18      240.04     15.04 o
   3   4  14      266.07      255.32     13.47 o
   4   4  14      273.79      255.21     17.68 o
  -7   5  14        1.54       -4.82      4.82 o
  -6   5  14        8.85       10.21      5.39 o
  -5   5  14       66.35       67.61      8.17 o
  -4   5  14        0.02       -3.71      3.71 o
  -3   5  14        0.24        4.44      3.37 o
  -2   5  14       10.66        9.22      3.17 o
  -1   5  14       99.33       79.14      7.81 o
   0   5  14        1.57       -1.07      2.76 o
   1   5  14        8.86        5.14      3.39 o
   2   5  14       11.30       13.99      4.83 o
   3   5  14       12.80       12.49      3.93 o
  -5   6  14      621.96      651.39     32.21 o
  -4   6  14      123.38      130.57     15.97 o
  -3   6  14      102.31      130.47     11.13 o
  -2   6  14      533.96      517.30     28.23 o
  -1   6  14      460.07      440.49     17.26 o
   0   6  14      316.93      334.77     15.62 o
   1   6  14      317.83      308.92     19.30 o
   2   6  14      260.45      258.72     22.01 o
  -3   7  14       18.60       24.98      6.71 o
  -2   7  14        3.69       15.22      4.14 o
  -1   7  14       27.11       11.81      4.67 o
  -8   1  15      331.20      328.46     22.93 o
  -7   1  15       55.33       54.45      7.38 o
  -6   1  15      152.70      143.56      9.80 o
  -5   1  15     1255.94     1241.64     36.67 o
  -4   1  15      704.47      718.92     43.80 o
  -3   1  15      190.15      173.02     12.78 o
  -2   1  15      993.12      961.78     31.65 o
  -1   1  15     1339.36     1388.64     30.32 o
   0   1  15      293.92      311.65     13.08 o
   1   1  15      122.21      136.24      8.87 o
   2   1  15      274.70      271.85     12.62 o
   3   1  15      158.45      160.42     14.09 o
   4   1  15      224.63      253.50     18.38 o
  -8   2  15        2.87       -3.84      3.84 o
  -7   2  15        1.12       -3.92      3.92 o
  -6   2  15       59.20       36.90      6.23 o
  -5   2  15       14.16       14.25      4.25 o
  -4   2  15      420.52      460.98     21.07 o
  -3   2  15      345.27      356.38     18.47 o
  -2   2  15      110.87      110.79      6.57 o
  -1   2  15      316.96      291.40     15.39 o
   0   2  15       28.69       27.78      4.80 o
   1   2  15       97.27       91.96     10.13 o
   2   2  15        0.53        2.61      2.52 o
   3   2  15        4.96        6.12      4.23 o
   4   2  15        5.61        7.16      4.15 o
  -8   3  15      315.34      357.47     20.49 o
  -7   3  15      120.12      120.31     15.27 o
  -6   3  15      375.69      396.89     20.19 o
  -5   3  15      472.94      512.97     25.42 o
  -4   3  15       60.58       53.96      7.47 o
  -3   3  15        8.84       10.16      4.01 o
  -2   3  15       61.32       66.97      8.44 o
  -1   3  15      233.53      221.33     12.02 o
   0   3  15      174.91      175.30     10.75 o
   1   3  15      344.10      360.14     15.51 o
   2   3  15      291.90      288.18     13.98 o
   3   3  15      239.71      224.27     12.64 o
   4   3  15      190.72      226.42     17.43 o
  -7   4  15       29.95       27.50      5.60 o
  -6   4  15        5.90        1.71      3.05 o
  -5   4  15      109.97      113.36     10.66 o
  -4   4  15      253.43      268.24     16.06 o
  -3   4  15        3.03       -1.94      3.32 o
  -2   4  15       32.08       29.80      6.16 o
  -1   4  15       16.03       12.86      3.84 o
   0   4  15       41.61       40.98      5.65 o
   1   4  15        9.31       11.26      3.96 o
   2   4  15       52.81       52.22      7.25 o
   3   4  15       43.85       50.91      6.66 o
  -6   5  15      143.40      130.55     11.85 o
  -5   5  15      253.73      280.23     18.64 o
  -4   5  15      173.14      161.24     12.82 o
  -3   5  15      260.73      300.97     17.05 o
  -2   5  15      371.37      394.87     18.64 o
  -1   5  15      319.58      341.51     15.50 o
   0   5  15      321.62      379.42     16.48 o
   1   5  15      124.12      107.64      8.85 o
   2   5  15      145.25      124.79      9.80 o
  -4   6  15       13.18       10.04      4.07 o
  -3   6  15        8.05       11.35      4.57 o
  -2   6  15       23.91       19.62      4.09 o
  -1   6  15        1.42        7.39      2.95 o
   0   6  15       50.60       35.34      8.41 o
  -8   0  16      652.69      639.40     38.42 o
  -7   0  16      135.25      141.18     17.76 o
  -6   0  16       78.45       81.18     13.18 o
  -5   0  16      633.26      654.23     37.39 o
  -4   0  16     1064.59     1129.87     50.37 o
  -3   0  16      142.89      128.47     16.59 o
  -2   0  16      128.50      127.87     10.11 o
  -1   0  16      865.41      872.49     26.63 o
   0   0  16      331.36      341.72     15.63 o
   1   0  16      363.28      387.75     18.62 o
   2   0  16      308.51      352.85     29.52 o
   3   0  16      196.99      201.12     23.23 o
  -8   1  16        0.07       -1.15      3.22 o
  -7   1  16       13.50        6.07      9.33 o
  -6   1  16        4.67        4.38      3.46 o
  -5   1  16       56.91       56.20      7.89 o
  -4   1  16      170.31      171.57     13.21 o
  -3   1  16      304.44      313.74     17.96 o
  -2   1  16       43.03       29.54      5.93 o
  -1   1  16        0.01        2.63      2.94 o
   0   1  16      154.63      153.50      9.68 o
   1   1  16        1.00        1.95      2.85 o
   2   1  16       42.15       48.96      5.81 o
   3   1  16        0.15       -0.73      4.28 o
  -7   2  16      431.29      439.49     21.59 o
  -6   2  16       31.65       38.79      7.07 o
  -5   2  16      361.39      360.69     19.44 o
  -4   2  16      695.84      684.10     27.01 o
  -3   2  16      128.30      131.89     11.80 o
  -2   2  16      156.76      156.24     10.22 o
  -1   2  16      449.70      467.46     17.67 o
   0   2  16      257.20      256.16     12.96 o
   1   2  16       16.72       19.11      4.49 o
   2   2  16      447.17      464.45     17.89 o
   3   2  16      267.18      235.33     17.75 o
  -7   3  16       43.33       23.87      5.85 o
  -6   3  16       36.26       32.39      6.27 o
  -5   3  16       57.42       58.11      7.96 o
  -4   3  16      199.49      211.64     14.78 o
  -3   3  16       44.26       43.09      6.88 o
  -2   3  16        2.47        4.31      3.70 o
  -1   3  16       24.05       30.71      5.13 o
   0   3  16       19.64       14.22      3.89 o
   1   3  16        0.18        0.57      3.29 o
   2   3  16       43.05       43.31      5.91 o
   3   3  16       13.36       14.30      6.82 o
  -6   4  16      250.30      266.26     17.28 o
  -5   4  16      237.98      234.60     16.02 o
  -4   4  16       49.70       67.46      8.47 o
  -3   4  16      225.96      250.39     16.12 o
  -2   4  16      517.68      526.02     21.83 o
  -1   4  16      226.57      212.98     12.53 o
   0   4  16       73.56       77.03      8.02 o
   1   4  16      392.32      405.66     17.46 o
   2   4  16      172.17      177.18     11.66 o
  -5   5  16        0.12        6.55      3.69 o
  -4   5  16      151.77      158.08     12.96 o
  -3   5  16       98.89       99.72     10.29 o
  -2   5  16       37.87       26.45      6.90 o
  -1   5  16        6.56        3.80      5.18 o
   0   5  16        2.05        0.78      4.46 o
   1   5  16       22.31       24.46      5.10 o
  -7   1  17      266.02      280.38     17.83 o
  -6   1  17      128.43      134.83     12.90 o
  -5   1  17      143.14      158.83     13.39 o
  -4   1  17      381.01      397.81     22.97 o
  -3   1  17      222.15      230.20     16.25 o
  -2   1  17      107.19      106.99      8.55 o
  -1   1  17      225.26      243.90     12.54 o
   0   1  17      184.89      209.05     11.57 o
   1   1  17       84.61       83.78      7.42 o
   2   1  17      326.72      373.14     22.17 o
  -7   2  17        0.36       -2.92      6.69 o
  -6   2  17       76.64       75.40      9.72 o
  -5   2  17      136.52      139.05     12.59 o
  -4   2  17      221.61      244.28     16.53 o
  -3   2  17        6.53        7.11      5.83 o
  -2   2  17       99.49       99.79      8.59 o
  -1   2  17       20.56       18.35      4.36 o
   0   2  17       29.22       22.11      4.88 o
   1   2  17       10.46        4.65      3.37 o
   2   2  17       13.09        7.13      4.52 o
  -6   3  17      651.00      683.72     28.78 o
  -5   3  17       86.46       86.45     14.26 o
  -4   3  17       20.38       17.66      5.43 o
  -3   3  17      321.59      337.33     19.56 o
  -2   3  17      780.47      788.14     24.68 o
  -1   3  17      490.60      494.66     19.25 o
   0   3  17      126.45      129.92     10.02 o
   1   3  17      204.73      196.99     12.11 o
   2   3  17      204.58      209.25     12.73 o
  -5   4  17       90.01       93.96     10.60 o
  -4   4  17       29.95       27.97      6.10 o
  -3   4  17        0.00       -2.99      3.07 o
  -2   4  17        0.52        4.86      3.33 o
  -1   4  17       36.23       45.09      6.31 o
   0   4  17        1.38        4.34      4.47 o
   1   4  17      166.91      190.33     15.92 o
  -3   5  17      182.51      195.62     12.80 o
  -2   5  17      431.44      478.25     19.68 o
  -6   0  18       32.15       37.22     10.52 o
  -5   0  18       89.41      116.52     16.86 o
  -4   0  18      345.13      372.38     30.05 o
  -3   0  18       35.02       28.80      9.33 o
  -2   0  18       37.19       27.09      9.02 o
  -1   0  18      441.13      384.60     31.28 o
   0   0  18      562.17      574.67     38.84 o
   1   0  18      162.56      199.19     23.35 o
  -6   1  18        0.25        4.18      3.94 o
  -5   1  18        8.83        2.73      7.00 o
  -4   1  18       15.82        6.09      5.10 o
  -3   1  18        3.11        1.91      3.27 o
  -2   1  18        0.06       -2.60      2.60 o
  -1   1  18        1.87        6.22      2.75 o
   0   1  18        1.74       -1.68      3.71 o
   1   1  18        7.76       13.65      6.55 o
  -6   2  18      166.26      175.08     11.93 o
  -5   2  18      290.50      291.49     38.56 o
  -4   2  18      237.30      256.00     17.57 o
  -3   2  18      248.66      259.76     17.73 o
  -2   2  18      426.84      427.62     17.91 o
  -1   2  18      107.62      123.85      9.74 o
   0   2  18      232.41      249.14     13.58 o
   1   2  18      279.06      320.46     15.35 o
  -5   3  18       44.38       53.76      8.36 o
  -4   3  18       92.15       86.26     10.50 o
  -3   3  18       12.98        6.33      4.58 o
  -2   3  18        7.99        6.25      3.34 o
  -1   3  18       56.63       54.96      6.81 o
   0   3  18        0.04        4.31      6.04 o
  -3   4  18      456.43      484.96     20.20 o
  -2   4  18      168.98      186.45     12.45 o
  -5   1  19      133.92      129.75     13.08 o
  -4   1  19      535.79      575.98     27.37 o
  -3   1  19      210.44      219.69     12.81 o
  -2   1  19       12.56       17.52      5.41 o
  -1   1  19      125.91      145.76     14.18 o
   0   1  19      268.00      281.93     19.61 o
  -4   2  19      101.22      111.32     12.36 o
  -3   2  19        2.94        2.05      4.89 o
  -2   2  19        6.24       -3.28      3.90 o
  -1   2  19       90.56      108.94      9.34 o
 
